# Supplementary material for: Whole-genome sequencing and pathogenicity analysis of Rhodococcus equi isolated in horses
Source: BMC Vet Res. 2024 Aug 12;20:362. doi: 10.1186/s12917-024-04167-9 (PMC11318318; doi:10.1186/s12917-024-04167-9)
Supplement: Supplementary file 1 — Supplementary Material 1 [file 12917_2024_4167_MOESM1_ESM.xlsx]

## Sheet: Table S1
Table S1. Prediction of Functional Proteins from Aligned Coding Regions
Location	Island ID	Gene Start	Gene End	NR Description
Chromosome	GI01	1815312	1818638	exodeoxyribonuclease V subunit beta
Chromosome	GI01	1818635	1820479	exodeoxyribonuclease V subunit alpha
Chromosome	GI01	1820517	1821452	hypothetical protein
Chromosome	GI01	1822179	1821496	SIMPL domain-containing protein
Chromosome	GI01	1823276	1822326	hypothetical protein
Chromosome	GI01	1823540	1824007	nfed-like membrane protein
Chromosome	GI01	1824001	1824873	slipin family protein
Chromosome	GI01	1825467	1824880	hypothetical protein
Chromosome	GI01	1826195	1825908	Uncharacterised protein
Chromosome	GI01	1827211	1826354	DUF6430 domain-containing protein
Chromosome	GI01	1827774	1827208	MTH538 TIR-like domain (DUF1863)
Chromosome	GI01	1829790	1828585	GIY-YIG nuclease family protein
Chromosome	GI01	1831757	1829787	ATP-dependent helicase
Chromosome	GI01	1834456	1831754	N-6 DNA methylase
Chromosome	GI01	1835551	1834862	hypothetical protein
Chromosome	GI01	1836492	1835668	Uncharacterised protein
Chromosome	GI01	1837097	1836489	NYN domain-containing protein
Chromosome	GI01	1838344	1837778	recombinase family protein
Chromosome	GI01	1838630	1838415	FAD-dependent oxidoreductase
Chromosome	GI01	1839082	1839705	nicotinamide riboside transporter PnuC
Chromosome	GI02	2140336	2139848	MULTISPECIES: amino-acid N-acetyltransferase
Chromosome	GI02	2140505	2141140	MULTISPECIES: CDP-diacylglycerol--glycerol-3-phosphate 3-phosphatidyltransferase
Chromosome	GI02	2141137	2141625	MULTISPECIES: CinA family protein
Chromosome	GI02	2141699	2142061	MULTISPECIES: helix-turn-helix domain-containing protein
Chromosome	GI02	2142233	2143057	MULTISPECIES: phage shock protein PspA
Chromosome	GI02	2143208	2143960	hypothetical protein
Chromosome	GI02	2144578	2143973	energy-coupling factor transporter transmembrane protein EcfT
Chromosome	GI02	2145255	2144575	MULTISPECIES: energy-coupling factor ABC transporter ATP-binding protein
Chromosome	GI02	2145882	2145271	MULTISPECIES: biotin transporter BioY
Chromosome	GI03	2626887	2626654	MULTISPECIES: hypothetical protein
Chromosome	GI03	2627319	2628344	phague integrase
Chromosome	GI03	2628848	2630221	MULTISPECIES: MFS transporter
Chromosome	GI03	2630373	2631746	MULTISPECIES: NAD(P)/FAD-dependent oxidoreductase
Chromosome	GI03	2632219	2631758	thioesterase
Chromosome	GI03	2633241	2632510	hypothetical protein
Chromosome	GI03	2633413	2634891	ABC transporter transmembrane protein
Chromosome	GI03	2634888	2635991	IupB
Chromosome	GI04	3526874	3526503	fluoride efflux transporter CrcB
Chromosome	GI04	3527206	3526844	CrcB family protein
Chromosome	GI04	3527994	3527233	DUF1365 family protein
Chromosome	GI04	3528663	3528034	alpha/beta hydrolase
Chromosome	GI04	3529706	3528708	prolyl aminopeptidase
Chromosome	GI04	3530364	3530158	hypothetical protein
Chromosome	GI04	3532007	3530361	hypothetical protein
Chromosome	GI04	3532386	3532009	hypothetical protein
Chromosome	GI04	3532790	3532362	hypothetical protein
Chromosome	GI04	3533102	3532818	hypothetical protein
Chromosome	GI04	3533905	3533102	N-acetylmuramoyl-L-alanine amidase
Chromosome	GI04	3534544	3533909	DUF2744 domain-containing protein
Chromosome	GI04	3536203	3534545	phage tail protein
Chromosome	GI04	3537099	3536185	phage tail protein
Chromosome	GI04	3540726	3537109	hypothetical protein
Chromosome	GI04	3541099	3540731	hypothetical protein
Chromosome	GI04	3541299	3541099	hypothetical protein
Chromosome	GI04	3541778	3541338	hypothetical protein
Chromosome	GI04	3542664	3541798	hypothetical protein
Chromosome	GI04	3543260	3542769	hypothetical protein
Chromosome	GI04	3543716	3543270	hypothetical protein
Chromosome	GI04	3544036	3543713	hypothetical protein
Chromosome	GI04	3544375	3544046	hypothetical protein
Chromosome	GI04	3544782	3544372	hypothetical protein
Chromosome	GI04	3545586	3544990	hypothetical protein
Chromosome	GI04	3546563	3545586	hypothetical protein
Chromosome	GI04	3547097	3546579	hypothetical protein
Chromosome	GI04	3548432	3547329	hypothetical protein
Chromosome	GI04	3550172	3548571	hypothetical protein
Chromosome	GI04	3551473	3550169	hypothetical protein
Chromosome	GI04	3551973	3551470	hypothetical protein
Chromosome	GI04	3552198	3552013	hypothetical protein
Chromosome	GI04	3552730	3552200	hypothetical protein
Chromosome	GI04	3553019	3552720	hypothetical protein
Chromosome	GI04	3553955	3553275	hypothetical protein
Chromosome	GI04	3554274	3553942	hypothetical protein
Chromosome	GI04	3554483	3554271	hypothetical protein
Chromosome	GI04	3554803	3554480	hypothetical protein
Chromosome	GI04	3555259	3554813	single-stranded DNA-binding protein
Chromosome	GI04	3555870	3555256	WhiB family transcriptional regulator
Chromosome	GI04	3555980	3555867	-
Chromosome	GI04	3556323	3555973	hypothetical protein
Chromosome	GI04	3556457	3556320	-
Chromosome	GI04	3557101	3556454	hypothetical protein
Chromosome	GI04	3557466	3557098	hypothetical protein
Chromosome	GI04	3557651	3557463	hypothetical protein
Chromosome	GI04	3558013	3557651	hypothetical protein
Chromosome	GI04	3558162	3558010	hypothetical protein
Chromosome	GI04	3558785	3558159	SAM-dependent methyltransferase
Chromosome	GI04	3559132	3558782	hypothetical protein
Chromosome	GI04	3559398	3559129	hypothetical protein
Chromosome	GI04	3560114	3559620	hypothetical protein
Chromosome	GI04	3560938	3560111	hypothetical protein
Chromosome	GI04	3561213	3560938	hypothetical protein
Chromosome	GI04	3561601	3561305	hypothetical protein
Chromosome	GI04	3561990	3561598	hypothetical protein
Chromosome	GI04	3562916	3561987	phage recombination protein Bet
Chromosome	GI04	3563227	3562913	HNH endonuclease
Chromosome	GI04	3564254	3563313	hypothetical protein
Chromosome	GI04	3564529	3564251	hypothetical protein
Chromosome	GI04	3564792	3564589	hypothetical protein
Chromosome	GI04	3565016	3564789	hypothetical protein
Chromosome	GI04	3566001	3565591	hypothetical protein
Chromosome	GI05	4454660	4452663	acyltransferase family protein
Chromosome	GI05	4455549	4454791	polysaccharide pyruvyl transferase family protein
Chromosome	GI05	4456941	4455595	hypothetical protein
Chromosome	GI05	4458150	4456978	glycosyltransferase
Chromosome	GI05	4459812	4458337	lipopolysaccharide biosynthesis protein
Chromosome	GI05	4460857	4459805	GDP-mannose:glycolipid 4-beta-D-mannosyltransferase
Chromosome	GI05	4461924	4460965	glycosyl transferase
Chromosome	GI05	4463317	4461989	MULTISPECIES: UDP-glucose/GDP-mannose dehydrogenase family protein
Chromosome	GI05	4464951	4463413	sugar transferase
Chromosome	GI05	4466314	4465727	MULTISPECIES: dCTP deaminase
Chromosome	GI05	4466727	4466599	-
Chromosome	GI05	4466969	4468093	RES domain-containing protein
Chromosome	GI05	4468418	4469038	hypothetical protein
Chromosome	GI05	4469276	4469653	very short patch repair endonuclease
Chromosome	GI05	4469974	4469654	hypothetical protein
Chromosome	GI05	4471326	4470040	DNA cytosine methyltransferase
Chromosome	GI05	4471578	4472285	HNH endonuclease
Chromosome	GI05	4472365	4473303	restriction endonuclease
Chromosome	GI05	4473359	4473640	-
Chromosome	GI05	4473768	4473977	hypothetical protein
Chromosome	GI05	4474520	4474263	hypothetical protein
Chromosome	GI05	4475292	4475014	-
Chromosome	GI05	4475952	4475620	Lsr2 family protein
Chromosome	GI05	4476389	4477174	hypothetical protein
Chromosome	GI05	4477779	4477384	hypothetical protein
Chromosome	GI05	4478414	4479343	hypothetical protein
Chromosome	GI05	4480412	4479651	site-specific integrase
Chromosome	GI05	4481080	4480883	-
Chromosome	GI05	4481319	4481834	hypothetical protein
Chromosome	GI05	4482001	4481831	-
Chromosome	GI05	4482514	4482086	-
Chromosome	GI05	4483163	4482792	-
Chromosome	GI05	4483384	4483163	-
Chromosome	GI05	4484300	4484743	tyrosine-type recombinase/integrase
Chromosome	GI05	4485007	4484768	-
Chromosome	GI05	4486951	4486127	hypothetical protein
Chromosome	GI05	4487121	4487026	-
Chromosome	GI05	4489209	4491221	hypothetical protein
Chromosome	GI05	4491668	4491447	-
Chromosome	GI05	4491782	4492471	hypothetical protein
Chromosome	GI05	4493669	4494355	DUF4145 domain-containing protein
Chromosome	GI05	4494447	4494719	MULTISPECIES: hypothetical protein
Chromosome	GI05	4495207	4494944	type II toxin-antitoxin system prevent-host-death family antitoxin
Chromosome	GI05	4495357	4495247	-
Plasmid	GI06	53395	53688	hypothetical protein
Plasmid	GI06	53761	54330	hypothetical protein
Plasmid	GI06	54377	54961	recombinase family protein
Plasmid	GI06	55384	55112	hypothetical protein
Plasmid	GI06	55857	55964	hypothetical protein
Plasmid	GI06	56474	58024	ParB N-terminal domain-containing protein
Plasmid	GI06	58105	58344	hypothetical protein
Plasmid	GI06	58439	58705	hypothetical protein
Plasmid	GI06	58705	59070	unknown
Plasmid	GI06	59608	59820	hypothetical protein
Plasmid	GI06	70707	71015	hypothetical protein
Plasmid	GI06	75453	75259	hypothetical protein

## Sheet: Table S2
Table S2. Identification of Insertion Sequence and Coding Regions in the Plasmid
>IS001 1538bp
TCGTTAGGCGTTGCAGCGTGCACGGGCTCTTCTTCGAATCTGTTGACGATGTGTTCACCAACACTGATGGAACGAAAGCTAGTTGGGAAATCGTCGACCGAACGGAAACCTCTTGTCTAGCGGGGCCGCGAGCCGGGTAGCAAGTTTTCGGATTTTGACGACATCTTTCTTGAGGAGCCGGTGGCGCTTACTCACAAGCCGGGCATCCCGGCGACGTTCGGGGTGAAATCGCTGCGATTCGTCCCGTCATCGTTCATACTGCCCGGCGTCCCGGTAACCGGAATCCCTCAGTAGCGATCAATCTTGTGGAACACTGTTCGCAAAACGGTCGTTTTCCGAACAGTAGTCAATCCGAACACCGCGATCCGTGCCACCTGGGCCGGATTTGTCCGGAAACTC…

## Sheet: Table S3
Table S3. Prediction and Classification of Virulence Factors
Location	Vfs	Description	Species	Level1	Level2	Identity(%)	Coverage(%)	Evalue	Score
Chromosome	Capsule (VF0560)	Assisting in evading the host immune system by protecting bacteria from opsonophagocytosis and serum killing	Klebsiella pneumoniae subsp. pneumoniae NTUH-K2044	Defensive virulence factors	Antiphagocytosis	30.4	95.4	2.9e-31	326
Chromosome	Intercellular adhesion proteins (VF0014)	PNSG is critical to biofilm elaboration, allowing bacteria to adhere to one another, and may also promote adherence to other molecules, such as ECM components	Staphylococcus aureus subsp. aureus MW2	Offensive virulence factors	Adherence	47.8	10.9	6.3e-08	126
Chromosome	Dot/Icm (SS047)	Allows survival and growth in macrophages, prevent phagosome acidification and lysosome fusion, essential for induction of apoptosis in human macrophages	Legionella pneumophila subsp. pneumophila str. Philadelphia 1	Offensive virulence factors	Secretion system	50.6	89.1	5.2e-42	417
Chromosome	HSI-I (VF0334)	Play role in chronic P. aeruginosa infections	Pseudomonas aeruginosa PAO1	Offensive virulence factors	Secretion system	32.3	55.2	2.1e-47	468
Chromosome	TTSS (VF0344)	Translocating different effectors into the host cell, depending on the phase of the developmental cycle;	Chlamydia trachomatis D/UW-3/CX	Offensive virulence factors	Secretion system	28.9	53.7	1.3e-22	253
Chromosome	Mycobactin (VF0299)	Cell-association mycobactin participates in iron internalization and/or to serve as a temporary iron-holding molecule to prevent sudden influx of excess iron if the metal suddenly becomes available after a period of iron limitation	Mycobacterium tuberculosis H37Rv	Nonspecific virulence factor	Iron uptake system	28.3	73.6	3.8e-25	275
Chromosome	Colibactin (VF0573)	Inducing DNA damage;	Klebsiella pneumoniae subsp. pneumoniae 1084	Offensive virulence factors	Toxin	28.9	91.1	7e-23	254
Chromosome	Acinetobactin (VF0467)	High-affinity catechol-hydroxamate siderophore competing with host cells for iron	Acinetobacter baumannii ACICU	Nonspecific virulence factor	Iron uptake system	25.7	94.8	2.6e-38	389
Chromosome	FbpABC (VF0272)	Encodes a periplasmic-binding protein-dependent iron transport system necessary for the utilization of iron bound to transferrin or iron chelates, FbpA is the periplasmic Fe3+ binding protein	Neisseria meningitidis MC58	Nonspecific virulence factor	Iron uptake system	27.5	71.2	2.8e-18	214
Chromosome	FarAB (VF0450)	Mediates the resistance to antimicrobial long-chain fatty acids	Neisseria meningitidis MC58	-	-	27.5	77.9	8.7e-26	281
Chromosome	Beta-hemolysin/cytolysin (CVF171)	-	Streptococcus agalactiae 2603V/R	Offensive virulence factors	Toxin	30.7	64.7	2.3e-14	180
Chromosome	SodB (VF0169)	A cytoplasmic iron superoxide dismutase; important for intracellular survival and transmission	Legionella pneumophila subsp. pneumophila str. Philadelphia 1	Defensive virulence factors	Stress protein	41.2	88.5	6e-36	365
Chromosome	MsrAB (VF0456)	Repairs oxidized proteins	Neisseria meningitidis MC58	Defensive virulence factors	Stress protein	46.2	70.7	6.6e-33	339
Chromosome	Capsule (VF0361)	Contributes to host immune evasion;	Enterococcus faecalis V583	Defensive virulence factors	Antiphagocytosis	44.2	86.4	3.3e-89	827
Chromosome	Antigen 85 (VF0311)	Mycolyltransferase activity that transfer long-chain mycolic acids to trehalose derivatives (i.e., cord factor, a toxic glycolipid consisting of two mycolic acid molecules linked to trehalose by the hydroxyl groups of carbons 6 and 6' --> trehalose 6,6'-dimycolate (TDM), is an important immunomodulatory component of the cell wall), pivotal for the biosynthesis of the mycobacterial cell wall and f…	Mycobacterium tuberculosis H37Rv	-	-	44.4	95.2	1.4e-63	605
Chromosome	Antigen 85 (VF0311)	Mycolyltransferase activity that transfer long-chain mycolic acids to trehalose derivatives (i.e., cord factor, a toxic glycolipid consisting of two mycolic acid molecules linked to trehalose by the hydroxyl groups of carbons 6 and 6' --> trehalose 6,6'-dimycolate (TDM), is an important immunomodulatory component of the cell wall), pivotal for the biosynthesis of the mycobacterial cell wall and f…	Mycobacterium tuberculosis H37Rv	-	-	39.7	50.9	1.7e-46	460
Chromosome	pyoverdine (IA001)	Effective at acquiring iron from transferrin and lactoferrin.Cytotoxic due to its ability to stimulating the production of reactive oxygen species;	Pseudomonas aeruginosa PAO1	Nonspecific virulence factor	Iron uptake system	35.1	90.2	1.8e-91	848
Chromosome	Capsule I (VF0436)	A key virulence determinant and that loss of capsule production results in severe attenuation in animal models of disease	Burkholderia pseudomallei K96243	Defensive virulence factors	Antiphagocytosis	35.7	59.8	2.7e-139	1264
Chromosome	Polar flagella (VF0473)	Necessary for motility, adhesion and invasion; glycosylation of the flagellin may play a role in provoking a proinflammatory response	Aeromonas hydrophila ML09-119	Offensive virulence factors	Adherence	33.3	92.2	5.2e-24	263
Chromosome	SodB (VF0169)	A cytoplasmic iron superoxide dismutase; important for intracellular survival and transmission	Legionella pneumophila subsp. pneumophila str. Philadelphia 1	Defensive virulence factors	Stress protein	41.2	88.5	6e-36	365
Chromosome	Alginate regulation (CVF523)	-	Pseudomonas aeruginosa PAO1	Defensive virulence factors	Antiphagocytosis	29.9	77.4	1.6e-18	217
Chromosome	O-antigen (VF0392)	LPS O antigen mutants were severely impaired in their ability to colonize the Peyer's patches and did not colonize spleen and liver. The absence of O antigen in the outer membrane affects the expression of other Yersinia virulence factors.	Yersinia enterocolitica subsp. enterocolitica 8081	-	-	34.8	78.3	8.6e-24	260
Chromosome	LPS (VF0542)	A key virulence factor does not signal through, and is not an agonist of, toll like receptor 4 (TLR-4) and has little endotoxic activity	Francisella tularensis subsp. tularensis SCHU S4	-	-	58.4	99	3.1e-99	912
Chromosome	LOS (CVF494)	Major immunogen.LOS phosphorylcholine (ChoP) may influence invasion via interaction with PAF receptor and stimulates of inflammatory signals.LPS phase variation is characterized by the spontaneous loss and gain of oligosaccharide structures present in the outer core. the phase variable expression of LPS biosynthesis genes promotes evasion of antigen-specific host immune defences and allow coloniz…	Haemophilus influenzae Rd KW20	-	-	42.6	93.1	1e-74	701
Chromosome	LPS (VF0124)	Required for resistance to host defense and for the intracellular spread, but not for bacterial invasion	Shigella flexneri 2a str. 301	-	-	37.7	97.8	3.9e-55	532
Chromosome	LPS (VF0367)	Plays a role in entry and early survival inside macrophages.Resistance to innate-immunity anti-bacterial responses.A modulator of the immune response;	Brucella melitensis bv. 1 str. 16M	-	-	41.6	88.6	5.6e-50	487
Chromosome	HitABC (VF0268)	hitABC(fbpABC) operon encodes a periplasmic-binding protein-dependent iron transport system necessary for the utilization of iron bound to transferrin or iron chelates	Haemophilus influenzae Rd KW20	Nonspecific virulence factor	Iron uptake system	32.6	73.1	3.2e-37	378
Chromosome	Capsule (VF0323)	Play an important role in bacterial survival and persistence in the environment and evasion of host immune response.The presence of heptose residues in the capsule may be important for virulence. Heptose residues found in some cell surface-located glycoconjugates are required for adhesion;	Campylobacter jejuni subsp. jejuni NCTC 11168	Offensive virulence factors;Defensive virulence factors	Adherence;Phase variation	27.4	88.9	8e-20	228
Chromosome	TlyC (VF0489)	Plays a role in phagosomal escape by rickettsiae	Rickettsia typhi str. Wilmington	-	-	28.6	43.6	2e-23	260
Chromosome	ClpC (VF0072)	An ATPase promoting early escape form the phagosome of macrophages; ClpC is also required for adhesion and invasion, possibly by modulating the expression of InlA,InlB and ActA	Listeria monocytogenes EGD-e	Defensive virulence factors	Stress protein	49.5	91.8	3.2e-213	1899
Chromosome	Polar flagella (VF0473)	Necessary for motility, adhesion and invasion; glycosylation of the flagellin may play a role in provoking a proinflammatory response	Aeromonas hydrophila ML09-119	Offensive virulence factors	Adherence	29.7	96.1	4.6e-23	255
Chromosome	Capsule (VF0543)	Providing a stealth shield that prevents the host immune system from detecting this potent pathogen;	Francisella tularensis subsp. tularensis SCHU S4	-	-	32.3	34	5e-12	160
Chromosome	Sal (VF0563)	A major trigger of inflammation and bacterial dissemination induced during K. pneuminiae lung infection	Klebsiella pneumoniae subsp. pneumoniae NTUH-K2044	Nonspecific virulence factor	Iron uptake system	30.9	78	8.8e-53	514
Chromosome	LOS (CVF494)	Major immunogen.LOS phosphorylcholine (ChoP) may influence invasion via interaction with PAF receptor and stimulates of inflammatory signals.LPS phase variation is characterized by the spontaneous loss and gain of oligosaccharide structures present in the outer core. the phase variable expression of LPS biosynthesis genes promotes evasion of antigen-specific host immune defences and allow coloniz…	Haemophilus influenzae Rd KW20	-	-	31.6	81.3	3.6e-71	673
Chromosome	Polar flagella (VF0473)	Necessary for motility, adhesion and invasion; glycosylation of the flagellin may play a role in provoking a proinflammatory response	Aeromonas hydrophila ML09-119	Offensive virulence factors	Adherence	35.5	78.1	1.2e-27	295
Chromosome	Enterobactin (VF0228)	Iron uptake: the siderophore enterobactin imported through the FepA receptor and the FepBCDG system	Escherichia coli CFT073	Nonspecific virulence factor	Iron uptake system	44.9	85.7	1.1e-63	606
Chromosome	Ybt (VF0564)	The phenolate siderophore Ybt contributes to evasion of the activity of lipocalin2 in the lung ? a host factor which neutralizes enterobactin-based iron acquisition	Klebsiella pneumoniae subsp. pneumoniae NTUH-K2044	Nonspecific virulence factor	Iron uptake system	33.3	31.6	2.6e-06	111
Chromosome	Bsa T3SS (VF0428)	Delivering effector proteins into host cells to manipulate host cell functions	Burkholderia pseudomallei K96243	Offensive virulence factors;Offensive virulence factors	Invasion;Secretion system	36.2	92.9	2.6e-18	213
Chromosome	Colibactin (VF0573)	Inducing DNA damage;	Klebsiella pneumoniae subsp. pneumoniae 1084	Offensive virulence factors	Toxin	31.2	39.4	7.3e-25	274
Chromosome	Beta-hemolysin/cytolysin (CVF171)	-	Streptococcus agalactiae 2603V/R	Offensive virulence factors	Toxin	55.3	86.4	9.5e-08	116
Chromosome	Acinetobactin (VF0467)	High-affinity catechol-hydroxamate siderophore competing with host cells for iron	Acinetobacter baumannii ACICU	Nonspecific virulence factor	Iron uptake system	23.2	96.5	2.2e-23	260
Chromosome	mycobactin (IA031)	Cell-association mycobactin participates in iron internalization and/or to serve as a temporary iron-holding molecule to prevent sudden influx of excess iron if the metal suddenly becomes available after a period of iron limitation	Mycobacterium tuberculosis H37Rv	Nonspecific virulence factor	Iron uptake system	27.4	80.8	6.9e-22	246
Chromosome	Ent (VF0562)	May be necessary for penetration to deeper tissues	Klebsiella pneumoniae subsp. pneumoniae NTUH-K2044	Nonspecific virulence factor	Iron uptake system	27.7	94	8.7e-31	324
Chromosome	Polar flagella (VF0473)	Necessary for motility, adhesion and invasion; glycosylation of the flagellin may play a role in provoking a proinflammatory response	Aeromonas hydrophila ML09-119	Offensive virulence factors	Adherence	33.3	93.8	6.8e-29	305
Chromosome	Polar flagella (CVF786)	Necessary for motility, adhesion and invasion.Glycosylation of the flagellin may play a role in provoking a proinflammatory response;	Aeromonas hydrophila subsp. hydrophila ATCC 7966	Offensive virulence factors	Adherence	33.6	99.2	9.8e-25	269
Chromosome	Phenazines biosynthesis (CVF536)	-	Pseudomonas aeruginosa PAO1	-	-	31.8	91.4	1.6e-62	598
Chromosome	KatA (VF0454)	Detoxifies H2O2; Protects against ROS (Reactive oxygen species), a family of chemical that are oxidized version of molecular oxygen, including hydrogen peroxide, superoxide and hydroxyl radicals	Neisseria meningitidis MC58	Defensive virulence factors	Stress protein	54.9	89.8	1.7e-142	1287
Chromosome	pyoverdine (IA001)	Effective at acquiring iron from transferrin and lactoferrin.Cytotoxic due to its ability to stimulating the production of reactive oxygen species;	Pseudomonas aeruginosa PAO1	Nonspecific virulence factor	Iron uptake system	25.8	62.2	2.7e-10	145
Chromosome	Dot/Icm (VF0156)	Allows survival and growth in macrophages, prevent phagosome acidification and lysosome fusion, essential for induction of apoptosis in human macrophages	Legionella pneumophila subsp. pneumophila str. Philadelphia 1	Offensive virulence factors	Secretion system	34.9	96.2	9.9e-15	181
Chromosome	Alginate regulation (CVF523)	-	Pseudomonas aeruginosa PAO1	Defensive virulence factors	Antiphagocytosis	28.6	43.4	5.9e-08	126
Chromosome	HSI-I (VF0334)	Play role in chronic P. aeruginosa infections	Pseudomonas aeruginosa PAO1	Offensive virulence factors	Secretion system	36.3	50.3	2.1e-15	190
Chromosome	FbpABC (VF0272)	Encodes a periplasmic-binding protein-dependent iron transport system necessary for the utilization of iron bound to transferrin or iron chelates, FbpA is the periplasmic Fe3+ binding protein	Neisseria meningitidis MC58	Nonspecific virulence factor	Iron uptake system	35.3	65.6	3.3e-28	300
Chromosome	Beta-hemolysin/cytolysin (CVF171)	-	Streptococcus agalactiae 2603V/R	Offensive virulence factors	Toxin	27.9	68.8	3.8e-12	161
Chromosome	LipF (VF0307)	Annotated as a lipase/esterase, dramatically upregulated at low pH, a possible function of lipF could be to hydrolyze toxic fatty acids present in caseous necrotic debris during tuberculosis or it may modify the external cell wall as an adaptive response to acid damage	Mycobacterium tuberculosis H37Rv	-	-	28.6	68.9	6.2e-13	168
Chromosome	Polar flagella (VF0473)	Necessary for motility, adhesion and invasion; glycosylation of the flagellin may play a role in provoking a proinflammatory response	Aeromonas hydrophila ML09-119	Offensive virulence factors	Adherence	29.6	68.3	2e-13	172
Chromosome	Ybt (VF0564)	The phenolate siderophore Ybt contributes to evasion of the activity of lipocalin2 in the lung ? a host factor which neutralizes enterobactin-based iron acquisition	Klebsiella pneumoniae subsp. pneumoniae NTUH-K2044	Nonspecific virulence factor	Iron uptake system	26.1	84.3	9.9e-21	238
Chromosome	FbpABC (VF0272)	Encodes a periplasmic-binding protein-dependent iron transport system necessary for the utilization of iron bound to transferrin or iron chelates, FbpA is the periplasmic Fe3+ binding protein	Neisseria meningitidis MC58	Nonspecific virulence factor	Iron uptake system	36.3	40.1	1.7e-26	287
Chromosome	Flp type IV pili (CVF784)	Contributes to biofilm formation and autoagglutination	Aeromonas hydrophila subsp. hydrophila ATCC 7966	Offensive virulence factors	Adherence	41	83.4	3.9e-60	576
Chromosome	Beta-hemolysin/cytolysin (CVF171)	-	Streptococcus agalactiae 2603V/R	Offensive virulence factors	Toxin	33.6	78	6.1e-20	228
Chromosome	Enterobactin (VF0228)	Iron uptake: the siderophore enterobactin imported through the FepA receptor and the FepBCDG system	Escherichia coli CFT073	Nonspecific virulence factor	Iron uptake system	34.2	43.8	3.8e-64	615
Chromosome	Polar flagella (CVF786)	Necessary for motility, adhesion and invasion.Glycosylation of the flagellin may play a role in provoking a proinflammatory response;	Aeromonas hydrophila subsp. hydrophila ATCC 7966	Offensive virulence factors	Adherence	31	96.9	7.3e-23	253
Chromosome	HSI-I (VF0334)	Play role in chronic P. aeruginosa infections	Pseudomonas aeruginosa PAO1	Offensive virulence factors	Secretion system	30	39.4	1.5e-23	263
Chromosome	ClpC (VF0072)	An ATPase promoting early escape form the phagosome of macrophages; ClpC is also required for adhesion and invasion, possibly by modulating the expression of InlA,InlB and ActA	Listeria monocytogenes EGD-e	Defensive virulence factors	Stress protein	60.4	94.5	2e-279	2470
Chromosome	Bsa T3SS (VF0428)	Delivering effector proteins into host cells to manipulate host cell functions	Burkholderia pseudomallei K96243	Offensive virulence factors;Offensive virulence factors	Invasion;Secretion system	28.1	88.8	9.3e-12	156
Chromosome	Yersiniabactin (VF0136)	FyuA/Psn-Irp system uses yersiniabactin, a siderophore that can remove iron from a number of mammalian proteins, due to its extremely high affinity for ferric iron	Yersinia pestis CO92	Nonspecific virulence factor	Iron uptake system	27.8	93.6	6.8e-34	351
Chromosome	Chu (VF0227)	Iron uptake: the ability to use heme and/or hemoglobin might be especially advantageous to pathogenic bacteria. These pathogens often secrete cytotoxins, which gain access to the intracellular heme reservoir besides initiating tissue invasion. Cytotoxin production coupled with the capability to utilize heme and/or hemoglobin could serve as an effective iron acquisition strategy during the progres…	Escherichia coli CFT073	Nonspecific virulence factor	Iron uptake system	30.4	84.7	1.4e-24	268
Chromosome	LPS (VF0033)	Prevents clearance of the organism by host surfactant protein.Confers protection to the bacterium from complement-mediated cell lysis;	Bordetella pertussis Tohama I	-	-	28.6	91.4	5.7e-30	316
Chromosome	Polar flagella (VF0473)	Necessary for motility, adhesion and invasion; glycosylation of the flagellin may play a role in provoking a proinflammatory response	Aeromonas hydrophila ML09-119	Offensive virulence factors	Adherence	29.3	98.5	9.1e-21	235
Chromosome	Polar flagella (VF0473)	Necessary for motility, adhesion and invasion; glycosylation of the flagellin may play a role in provoking a proinflammatory response	Aeromonas hydrophila ML09-119	Offensive virulence factors	Adherence	34.3	96.4	1.6e-31	328
Chromosome	Ent (VF0562)	May be necessary for penetration to deeper tissues	Klebsiella pneumoniae subsp. pneumoniae NTUH-K2044	Nonspecific virulence factor	Iron uptake system	25	96.6	1.1e-30	323
Chromosome	Polar flagella (VF0473)	Necessary for motility, adhesion and invasion; glycosylation of the flagellin may play a role in provoking a proinflammatory response	Aeromonas hydrophila ML09-119	Offensive virulence factors	Adherence	31.7	89.2	3e-27	291
Chromosome	Intercellular adhesion proteins (VF0014)	PNSG is critical to biofilm elaboration, allowing bacteria to adhere to one another, and may also promote adherence to other molecules, such as ECM components	Staphylococcus aureus subsp. aureus MW2	Offensive virulence factors	Adherence	40	24.2	4.9e-06	107
Chromosome	Polar flagella (VF0473)	Necessary for motility, adhesion and invasion; glycosylation of the flagellin may play a role in provoking a proinflammatory response	Aeromonas hydrophila ML09-119	Offensive virulence factors	Adherence	35.4	84.2	2.3e-28	301
Chromosome	pyoverdine (IA001)	Effective at acquiring iron from transferrin and lactoferrin.Cytotoxic due to its ability to stimulating the production of reactive oxygen species;	Pseudomonas aeruginosa PAO1	Nonspecific virulence factor	Iron uptake system	23.4	90.9	1.9e-23	261
Chromosome	Mycobactin (VF0299)	Cell-association mycobactin participates in iron internalization and/or to serve as a temporary iron-holding molecule to prevent sudden influx of excess iron if the metal suddenly becomes available after a period of iron limitation	Mycobacterium tuberculosis H37Rv	Nonspecific virulence factor	Iron uptake system	28.3	58.2	1.9e-20	235
Chromosome	Polar flagella (VF0473)	Necessary for motility, adhesion and invasion; glycosylation of the flagellin may play a role in provoking a proinflammatory response	Aeromonas hydrophila ML09-119	Offensive virulence factors	Adherence	33.2	80.5	1.2e-24	269
Chromosome	Salmochelin siderophore (CVF456)	-	Escherichia coli CFT073	Nonspecific virulence factor	Iron uptake system	29.2	83.4	2.6e-33	346
Chromosome	The repeat in toxin (RTX) (CVF795)	-	Aeromonas hydrophila subsp. hydrophila ATCC 7966	-	-	28.4	95.9	9e-45	445
Chromosome	pyoverdine (IA001)	Effective at acquiring iron from transferrin and lactoferrin.Cytotoxic due to its ability to stimulating the production of reactive oxygen species;	Pseudomonas aeruginosa PAO1	Nonspecific virulence factor	Iron uptake system	36.3	72.1	0	5062
Chromosome	Pyoverdine (VF0094)	Effective at acquiring iron from transferrin and lactoferrin; cytotoxic due to its ability to stimulating the production of reactive oxygen species	Pseudomonas aeruginosa PAO1	Nonspecific virulence factor	Iron uptake system	37.8	90.9	8.6e-72	677
Chromosome	Mycobactin (VF0299)	Cell-association mycobactin participates in iron internalization and/or to serve as a temporary iron-holding molecule to prevent sudden influx of excess iron if the metal suddenly becomes available after a period of iron limitation	Mycobacterium tuberculosis H37Rv	Nonspecific virulence factor	Iron uptake system	73.2	92.2	1.8e-30	314
Chromosome	PhoP (VF0286)	Senses Mg2+ starvation, controls expression of genes involved in surface remodeling and adaptation to intracellular growth	Mycobacterium tuberculosis H37Rv	Regulation of virulence-associated genes	Regulation	78.2	100	1.6e-103	948
Chromosome	PhoP/R (CVF331)	-	Mycobacterium tuberculosis H37Rv	Regulation of virulence-associated genes	Regulation	60.7	98.5	6.4e-139	1256
Chromosome	Purine biosynthesis (VF0559)	Required for bacterial cytosolic replication	Francisella tularensis subsp. tularensis SCHU S4	-	-	34.6	93	5.2e-55	532
Chromosome	LOS (CVF494)	Major immunogen.LOS phosphorylcholine (ChoP) may influence invasion via interaction with PAF receptor and stimulates of inflammatory signals.LPS phase variation is characterized by the spontaneous loss and gain of oligosaccharide structures present in the outer core. the phase variable expression of LPS biosynthesis genes promotes evasion of antigen-specific host immune defences and allow coloniz…	Haemophilus influenzae Rd KW20	-	-	30.8	90.6	3.1e-70	665
Chromosome	Beta-hemolysin/cytolysin (CVF171)	-	Streptococcus agalactiae 2603V/R	Offensive virulence factors	Toxin	29.4	96.1	3.9e-22	247
Chromosome	Enterobactin (VF0228)	Iron uptake: the siderophore enterobactin imported through the FepA receptor and the FepBCDG system	Escherichia coli CFT073	Nonspecific virulence factor	Iron uptake system	33.1	99.3	3e-43	429
Chromosome	Isd (VF0015)	0	Staphylococcus aureus subsp. aureus MW2	Nonspecific virulence factor	Iron uptake system	27.6	78.7	1.7e-14	182
Chromosome	Phenazines biosynthesis (CVF536)	-	Pseudomonas aeruginosa PAO1	-	-	52.7	94	5.2e-59	564
Chromosome	Pyochelin (VF0095)	Effective at promoting iron uptake in P. aeruginosa; catalyzes the formation of tissue-damaging free radicals; pyochelin also binds other transition metals (e.g. Mo(IV), Co(II)) with appreciable affinity and is implicated in the delivery of both Co(II) and Mo(IV) to P. aeruginosa cells	Pseudomonas aeruginosa PAO1	Nonspecific virulence factor	Iron uptake system	51.9	96.6	2.8e-149	1346
Chromosome	Ent (VF0562)	May be necessary for penetration to deeper tissues	Klebsiella pneumoniae subsp. pneumoniae NTUH-K2044	Nonspecific virulence factor	Iron uptake system	42.9	97.3	3.7e-43	428
Chromosome	amonabactin (IA020)	-	Aeromonas hydrophila subsp. hydrophila ATCC 7966	-	-	39.3	99	5.1e-57	549
Chromosome	pyoverdine (IA001)	Effective at acquiring iron from transferrin and lactoferrin.Cytotoxic due to its ability to stimulating the production of reactive oxygen species;	Pseudomonas aeruginosa PAO1	Nonspecific virulence factor	Iron uptake system	37.7	99.5	0	2789
Chromosome	pyoverdine (IA001)	Effective at acquiring iron from transferrin and lactoferrin.Cytotoxic due to its ability to stimulating the production of reactive oxygen species;	Pseudomonas aeruginosa PAO1	Nonspecific virulence factor	Iron uptake system	35.7	84.5	0	3102
Chromosome	Ent (VF0562)	May be necessary for penetration to deeper tissues	Klebsiella pneumoniae subsp. pneumoniae NTUH-K2044	Nonspecific virulence factor	Iron uptake system	39	93.9	2.4e-55	535
Chromosome	Purine biosynthesis (VF0559)	Required for bacterial cytosolic replication	Francisella tularensis subsp. tularensis SCHU S4	-	-	38	89.4	1.4e-61	588
Chromosome	LOS (CVF494)	Major immunogen.LOS phosphorylcholine (ChoP) may influence invasion via interaction with PAF receptor and stimulates of inflammatory signals.LPS phase variation is characterized by the spontaneous loss and gain of oligosaccharide structures present in the outer core. the phase variable expression of LPS biosynthesis genes promotes evasion of antigen-specific host immune defences and allow coloniz…	Haemophilus influenzae Rd KW20	-	-	24.9	72.2	1.2e-28	306
Chromosome	The repeat in toxin (RTX) (CVF795)	-	Aeromonas hydrophila subsp. hydrophila ATCC 7966	-	-	33.7	44.5	4.4e-28	301
Chromosome	Cya (VF0028)	Bifunctional toxin harboring both adenylate cyclase and hemolytic activities; functions primarily as an anti-inflammatory factor	Bordetella pertussis Tohama I	Offensive virulence factors	Toxin	33.8	76.7	9.8e-20	226
Chromosome	Antigen 85 (VF0311)	Mycolyltransferase activity that transfer long-chain mycolic acids to trehalose derivatives (i.e., cord factor, a toxic glycolipid consisting of two mycolic acid molecules linked to trehalose by the hydroxyl groups of carbons 6 and 6' --> trehalose 6,6'-dimycolate (TDM), is an important immunomodulatory component of the cell wall), pivotal for the biosynthesis of the mycobacterial cell wall and f…	Mycobacterium tuberculosis H37Rv	-	-	43.6	97.3	3.8e-61	584
Chromosome	ClpC (VF0072)	An ATPase promoting early escape form the phagosome of macrophages; ClpC is also required for adhesion and invasion, possibly by modulating the expression of InlA,InlB and ActA	Listeria monocytogenes EGD-e	Defensive virulence factors	Stress protein	48.7	96.8	1.6e-209	1867
Chromosome	Beta-hemolysin/cytolysin (CVF171)	-	Streptococcus agalactiae 2603V/R	Offensive virulence factors	Toxin	31.6	95.2	4.9e-24	263
Chromosome	Chu (VF0227)	Iron uptake: the ability to use heme and/or hemoglobin might be especially advantageous to pathogenic bacteria. These pathogens often secrete cytotoxins, which gain access to the intracellular heme reservoir besides initiating tissue invasion. Cytotoxin production coupled with the capability to utilize heme and/or hemoglobin could serve as an effective iron acquisition strategy during the progres…	Escherichia coli CFT073	Nonspecific virulence factor	Iron uptake system	37.1	80.1	2.1e-38	388
Chromosome	Ent (VF0562)	May be necessary for penetration to deeper tissues	Klebsiella pneumoniae subsp. pneumoniae NTUH-K2044	Nonspecific virulence factor	Iron uptake system	40.5	81.6	1e-43	433
Chromosome	FbpABC (VF0272)	Encodes a periplasmic-binding protein-dependent iron transport system necessary for the utilization of iron bound to transferrin or iron chelates, FbpA is the periplasmic Fe3+ binding protein	Neisseria meningitidis MC58	Nonspecific virulence factor	Iron uptake system	32.4	49.4	6.6e-22	247
Chromosome	Flagella (CVF521)	Swimming motility.Play a role in biofilm formation and other pathogenic adaptations;	Pseudomonas aeruginosa PAO1	Offensive virulence factors	Adherence	28.2	84.4	1e-16	200
Chromosome	Phenazines biosynthesis (CVF536)	-	Pseudomonas aeruginosa PAO1	-	-	37	85.2	2.1e-28	300
Chromosome	PhoP (VF0286)	Senses Mg2+ starvation, controls expression of genes involved in surface remodeling and adaptation to intracellular growth	Mycobacterium tuberculosis H37Rv	Regulation of virulence-associated genes	Regulation	44.4	98	8.6e-50	485
Chromosome	Alginate (VF0091)	Allows the bacteria form biofilm; contributes to the persistence of the bacteria in the CF lung: act as an adhesin, preventing the bacteria from being expelled from the lung, and alginate slime layer makes it more difficult for phagocytes to ingest and kill the bacteria	Pseudomonas aeruginosa PAO1	Defensive virulence factors;Defensive virulence factors	Antiphagocytosis;Serum resistance	46.2	26.9	7.6e-06	105
Chromosome	FbpABC (VF0272)	Encodes a periplasmic-binding protein-dependent iron transport system necessary for the utilization of iron bound to transferrin or iron chelates, FbpA is the periplasmic Fe3+ binding protein	Neisseria meningitidis MC58	Nonspecific virulence factor	Iron uptake system	32.4	70.2	9.9e-24	261
Chromosome	Cytolysin (VF0356)	Capable of lysing erythrocytes, polymorphonuclear leukocytes and macrophages, as well as a broad range of gram-positive bacteria	Enterococcus faecalis str. MMH594	Offensive virulence factors	Toxin	38.3	60.6	3.9e-09	131
Chromosome	Acinetobactin (VF0467)	High-affinity catechol-hydroxamate siderophore competing with host cells for iron	Acinetobacter baumannii ACICU	Nonspecific virulence factor	Iron uptake system	28.7	27.8	2.1e-11	157
Chromosome	MgtBC (VF0106)	MgtA and MgtB are not required for intracellular survival or for virulence, MgtC is essential for both functions	Salmonella enterica subsp. enterica serovar Typhimurium str. LT2	Nonspecific virulence factor	Magnesium uptake system	30.3	25.5	2.3e-22	253
Chromosome	Alginate (VF0091)	Allows the bacteria form biofilm; contributes to the persistence of the bacteria in the CF lung: act as an adhesin, preventing the bacteria from being expelled from the lung, and alginate slime layer makes it more difficult for phagocytes to ingest and kill the bacteria	Pseudomonas aeruginosa PAO1	Defensive virulence factors;Defensive virulence factors	Antiphagocytosis;Serum resistance	34	49	2.1e-21	242
Chromosome	Alginate (VF0091)	Allows the bacteria form biofilm; contributes to the persistence of the bacteria in the CF lung: act as an adhesin, preventing the bacteria from being expelled from the lung, and alginate slime layer makes it more difficult for phagocytes to ingest and kill the bacteria	Pseudomonas aeruginosa PAO1	Defensive virulence factors;Defensive virulence factors	Antiphagocytosis;Serum resistance	33.5	88.3	4.3e-23	255
Chromosome	Allantion utilization (VF0572)	Providing a nitrogen source to increase virulence in K. pneumoniae at certain sites of infection	Klebsiella pneumoniae subsp. pneumoniae NTUH-K2044	-	-	41.1	15.6	1.2e-09	142
Chromosome	Mycobactin (VF0299)	Cell-association mycobactin participates in iron internalization and/or to serve as a temporary iron-holding molecule to prevent sudden influx of excess iron if the metal suddenly becomes available after a period of iron limitation	Mycobacterium tuberculosis H37Rv	Nonspecific virulence factor	Iron uptake system	26	97.7	8.7e-28	298
Chromosome	Bsa T3SS (VF0428)	Delivering effector proteins into host cells to manipulate host cell functions	Burkholderia pseudomallei K96243	Offensive virulence factors;Offensive virulence factors	Invasion;Secretion system	37.2	11	4.4e-07	121
Chromosome	Colibactin (VF0573)	Inducing DNA damage;	Klebsiella pneumoniae subsp. pneumoniae 1084	Offensive virulence factors	Toxin	26.7	85.9	2.6e-22	251
Chromosome	Beta-hemolysin/cytolysin (CVF171)	-	Streptococcus agalactiae 2603V/R	Offensive virulence factors	Toxin	36.4	69.4	4e-31	325
Chromosome	Enterobactin (VF0228)	Iron uptake: the siderophore enterobactin imported through the FepA receptor and the FepBCDG system	Escherichia coli CFT073	Nonspecific virulence factor	Iron uptake system	33.3	93.8	1.1e-34	355
Chromosome	Shu (VF0256)	Shu heme utilization locus includes:; ShuA, TonB-denpendent heme receptor which is critical for the uptake of heme into the periplasm,; ShuT, putative periplasmic binding protein which specifically binds heme and acts as a soluble receptor for active uptake of heme into the cytoplasm; ShuU and ShuV comprise the cytoplasmic membrane permease and ATPase; ShuS, soluble cytoplasmic protein may functi…	Shigella dysenteriae Sd197	Nonspecific virulence factor	Iron uptake system	34	95.1	6e-33	341
Chromosome	PhoP (VF0286)	Senses Mg2+ starvation, controls expression of genes involved in surface remodeling and adaptation to intracellular growth	Mycobacterium tuberculosis H37Rv	Regulation of virulence-associated genes	Regulation	51.6	98.2	1.1e-59	570
Chromosome	PhoP/R (CVF331)	-	Mycobacterium tuberculosis H37Rv	Regulation of virulence-associated genes	Regulation	30.8	89.2	1e-30	323
Chromosome	Alginate regulation (CVF523)	-	Pseudomonas aeruginosa PAO1	Defensive virulence factors	Antiphagocytosis	40.8	59	1.9e-45	450
Chromosome	Capsule (VF0560)	Assisting in evading the host immune system by protecting bacteria from opsonophagocytosis and serum killing	Klebsiella pneumoniae subsp. pneumoniae NTUH-K2044	Defensive virulence factors	Antiphagocytosis	33.2	95.5	8.6e-27	287
Chromosome	ESX-1 (VF0315)	ESX-1 is required for survival of mycobacteria in vivo; required for (initiation of) granuloma formation; essential for escape from phagosomes into cytosol; essential for cell lysis and cell-to-cell spreading; required for phagosome maturation; essential for induction of immunosuppressive type I interferons and represses conjugation in donor cells (M. smegmatis)	Mycobacterium tuberculosis H37Rv	Offensive virulence factors	Secretion system	52.4	91.3	4.6e-32	330
Chromosome	Polar flagella (VF0473)	Necessary for motility, adhesion and invasion; glycosylation of the flagellin may play a role in provoking a proinflammatory response	Aeromonas hydrophila ML09-119	Offensive virulence factors	Adherence	29.8	72.4	1.2e-18	217
Chromosome	FbpABC (VF0272)	Encodes a periplasmic-binding protein-dependent iron transport system necessary for the utilization of iron bound to transferrin or iron chelates, FbpA is the periplasmic Fe3+ binding protein	Neisseria meningitidis MC58	Nonspecific virulence factor	Iron uptake system	33.5	86.5	5.3e-25	271
Chromosome	curli fibers/thin aggregative fimbriae (AGF) (AI094)	-	Salmonella enterica subsp. enterica serovar Typhimurium str. LT2	-	-	34.7	44.2	9e-08	122
Chromosome	MgtBC (VF0106)	MgtA and MgtB are not required for intracellular survival or for virulence, MgtC is essential for both functions	Salmonella enterica subsp. enterica serovar Typhimurium str. LT2	Nonspecific virulence factor	Magnesium uptake system	29.8	16.8	9.8e-12	161
Chromosome	Beta-hemolysin/cytolysin (CVF171)	-	Streptococcus agalactiae 2603V/R	Offensive virulence factors	Toxin	38.3	64.3	5.1e-34	350
Chromosome	Acinetobactin (VF0467)	High-affinity catechol-hydroxamate siderophore competing with host cells for iron	Acinetobacter baumannii ACICU	Nonspecific virulence factor	Iron uptake system	33.5	27.3	1.1e-18	220
Chromosome	T4SS effectors (CVF803)	Facilitates the translocation of many bacterial effector proteins across the bacterial and vacuole membranes to enter the host cytoplasm where the effector proteins mediate their specific activities to manipulate a variety of host cell processes	Coxiella burnetii RSA 493	Offensive virulence factors	Secretion system	43.8	92.6	2.2e-23	255
Chromosome	PhoP (VF0286)	Senses Mg2+ starvation, controls expression of genes involved in surface remodeling and adaptation to intracellular growth	Mycobacterium tuberculosis H37Rv	Regulation of virulence-associated genes	Regulation	47.6	97.4	1.2e-53	518
Chromosome	pyoverdine (IA001)	Effective at acquiring iron from transferrin and lactoferrin.Cytotoxic due to its ability to stimulating the production of reactive oxygen species;	Pseudomonas aeruginosa PAO1	Nonspecific virulence factor	Iron uptake system	36.3	72.5	7.5e-54	523
Chromosome	LPS (VF0542)	A key virulence factor does not signal through, and is not an agonist of, toll like receptor 4 (TLR-4) and has little endotoxic activity	Francisella tularensis subsp. tularensis SCHU S4	-	-	36.9	92.8	3.2e-72	681
Chromosome	Sal (VF0563)	A major trigger of inflammation and bacterial dissemination induced during K. pneuminiae lung infection	Klebsiella pneumoniae subsp. pneumoniae NTUH-K2044	Nonspecific virulence factor	Iron uptake system	29.4	40.9	4.8e-13	171
Chromosome	Capsule (VF0361)	Contributes to host immune evasion;	Enterococcus faecalis V583	Defensive virulence factors	Antiphagocytosis	33.6	91	5.1e-37	375
Chromosome	FbpABC (VF0272)	Encodes a periplasmic-binding protein-dependent iron transport system necessary for the utilization of iron bound to transferrin or iron chelates, FbpA is the periplasmic Fe3+ binding protein	Neisseria meningitidis MC58	Nonspecific virulence factor	Iron uptake system	40.2	77.5	1.1e-31	329
Chromosome	Polar flagella (CVF786)	Necessary for motility, adhesion and invasion.Glycosylation of the flagellin may play a role in provoking a proinflammatory response;	Aeromonas hydrophila subsp. hydrophila ATCC 7966	Offensive virulence factors	Adherence	34.3	98.8	5e-29	306
Chromosome	Polar flagella (VF0473)	Necessary for motility, adhesion and invasion; glycosylation of the flagellin may play a role in provoking a proinflammatory response	Aeromonas hydrophila ML09-119	Offensive virulence factors	Adherence	28	96.5	6.8e-14	176
Chromosome	pyoverdine (IA001)	Effective at acquiring iron from transferrin and lactoferrin.Cytotoxic due to its ability to stimulating the production of reactive oxygen species;	Pseudomonas aeruginosa PAO1	Nonspecific virulence factor	Iron uptake system	24.8	95.4	7e-28	299
Chromosome	Acinetobactin (VF0467)	High-affinity catechol-hydroxamate siderophore competing with host cells for iron	Acinetobacter baumannii ACICU	Nonspecific virulence factor	Iron uptake system	28.6	81.8	2.3e-27	294
Chromosome	Alginate (VF0091)	Allows the bacteria form biofilm; contributes to the persistence of the bacteria in the CF lung: act as an adhesin, preventing the bacteria from being expelled from the lung, and alginate slime layer makes it more difficult for phagocytes to ingest and kill the bacteria	Pseudomonas aeruginosa PAO1	Defensive virulence factors;Defensive virulence factors	Antiphagocytosis;Serum resistance	31.8	73.7	5.1e-17	202
Chromosome	Alginate regulation (CVF523)	-	Pseudomonas aeruginosa PAO1	Defensive virulence factors	Antiphagocytosis	38.8	53.8	7.6e-45	445
Chromosome	polar flagella (AI149)	-	Legionella pneumophila subsp. pneumophila str. Philadelphia 1	-	-	26.7	65.1	5.4e-11	152
Chromosome	FbpABC (VF0272)	Encodes a periplasmic-binding protein-dependent iron transport system necessary for the utilization of iron bound to transferrin or iron chelates, FbpA is the periplasmic Fe3+ binding protein	Neisseria meningitidis MC58	Nonspecific virulence factor	Iron uptake system	39.1	62.2	4.4e-37	377
Chromosome	Polar flagella (CVF786)	Necessary for motility, adhesion and invasion.Glycosylation of the flagellin may play a role in provoking a proinflammatory response;	Aeromonas hydrophila subsp. hydrophila ATCC 7966	Offensive virulence factors	Adherence	32.7	80.4	3.4e-18	213
Chromosome	Salmochelin siderophore (CVF456)	-	Escherichia coli CFT073	Nonspecific virulence factor	Iron uptake system	41.3	45.5	4.3e-113	1037
Chromosome	Bsa T3SS (VF0428)	Delivering effector proteins into host cells to manipulate host cell functions	Burkholderia pseudomallei K96243	Offensive virulence factors;Offensive virulence factors	Invasion;Secretion system	48.1	6.9	7.6e-07	119
Chromosome	Colibactin (VF0573)	Inducing DNA damage;	Klebsiella pneumoniae subsp. pneumoniae 1084	Offensive virulence factors	Toxin	26.2	83.5	7.7e-21	238
Chromosome	Mycobactin (VF0299)	Cell-association mycobactin participates in iron internalization and/or to serve as a temporary iron-holding molecule to prevent sudden influx of excess iron if the metal suddenly becomes available after a period of iron limitation	Mycobacterium tuberculosis H37Rv	Nonspecific virulence factor	Iron uptake system	28.7	31.6	4e-08	129
Chromosome	LOS (CVF494)	Major immunogen.LOS phosphorylcholine (ChoP) may influence invasion via interaction with PAF receptor and stimulates of inflammatory signals.LPS phase variation is characterized by the spontaneous loss and gain of oligosaccharide structures present in the outer core. the phase variable expression of LPS biosynthesis genes promotes evasion of antigen-specific host immune defences and allow coloniz…	Haemophilus influenzae Rd KW20	-	-	33.9	85.9	8.6e-70	661
Chromosome	FbpABC (VF0272)	Encodes a periplasmic-binding protein-dependent iron transport system necessary for the utilization of iron bound to transferrin or iron chelates, FbpA is the periplasmic Fe3+ binding protein	Neisseria meningitidis MC58	Nonspecific virulence factor	Iron uptake system	35.3	78.6	1.3e-24	268
Chromosome	MgtBC (VF0106)	MgtA and MgtB are not required for intracellular survival or for virulence, MgtC is essential for both functions	Salmonella enterica subsp. enterica serovar Typhimurium str. LT2	Nonspecific virulence factor	Magnesium uptake system	27.6	84.5	1.5e-48	479
Chromosome	Type IV pili (VF0082)	Attaches to host cells, but not to mucin, causing a twitching motility that allows the bacteria to move along the cell surface; biofilm formation	Pseudomonas aeruginosa PAO1	Offensive virulence factors	Adherence	32	56.9	3.4e-10	143
Chromosome	HspX (VF0301)	ATP-independent chaperone, associated with stationary phase, induced under RNI stress and is an immunodominant antigen that is necessary for survival in macrophages. This protein can stabilize cell structure during long-term survival and permit the bacilli to survive within the low-oxygen environment of the granuloma.	Mycobacterium tuberculosis H37Rv	-	-	48.6	96.4	6e-32	329
Chromosome	LPS (VF0033)	Prevents clearance of the organism by host surfactant protein.Confers protection to the bacterium from complement-mediated cell lysis;	Bordetella pertussis Tohama I	-	-	39.2	44.5	1.3e-26	287
Chromosome	Polar flagella (CVF786)	Necessary for motility, adhesion and invasion.Glycosylation of the flagellin may play a role in provoking a proinflammatory response;	Aeromonas hydrophila subsp. hydrophila ATCC 7966	Offensive virulence factors	Adherence	29.9	73.4	5.4e-11	151
Chromosome	Polar flagella (VF0473)	Necessary for motility, adhesion and invasion; glycosylation of the flagellin may play a role in provoking a proinflammatory response	Aeromonas hydrophila ML09-119	Offensive virulence factors	Adherence	32.4	80.1	7.6e-21	236
Chromosome	Beta-hemolysin/cytolysin (CVF171)	-	Streptococcus agalactiae 2603V/R	Offensive virulence factors	Toxin	23.3	96.5	3.4e-08	126
Chromosome	Pyochelin (VF0095)	Effective at promoting iron uptake in P. aeruginosa; catalyzes the formation of tissue-damaging free radicals; pyochelin also binds other transition metals (e.g. Mo(IV), Co(II)) with appreciable affinity and is implicated in the delivery of both Co(II) and Mo(IV) to P. aeruginosa cells	Pseudomonas aeruginosa PAO1	Nonspecific virulence factor	Iron uptake system	28.8	95.4	1.7e-36	373
Chromosome	Polar flagella (VF0473)	Necessary for motility, adhesion and invasion; glycosylation of the flagellin may play a role in provoking a proinflammatory response	Aeromonas hydrophila ML09-119	Offensive virulence factors	Adherence	29.1	82.2	8.6e-12	158
Chromosome	Colibactin (VF0573)	Inducing DNA damage;	Klebsiella pneumoniae subsp. pneumoniae 1084	Offensive virulence factors	Toxin	32.4	30.4	1.8e-13	175
Chromosome	HitABC (VF0268)	hitABC(fbpABC) operon encodes a periplasmic-binding protein-dependent iron transport system necessary for the utilization of iron bound to transferrin or iron chelates	Haemophilus influenzae Rd KW20	Nonspecific virulence factor	Iron uptake system	38.1	76.8	2.7e-36	369
Chromosome	Pyoverdine (VF0094)	Effective at acquiring iron from transferrin and lactoferrin; cytotoxic due to its ability to stimulating the production of reactive oxygen species	Pseudomonas aeruginosa PAO1	Nonspecific virulence factor	Iron uptake system	31.1	29.8	1.3e-11	159
Chromosome	HitABC (VF0268)	hitABC(fbpABC) operon encodes a periplasmic-binding protein-dependent iron transport system necessary for the utilization of iron bound to transferrin or iron chelates	Haemophilus influenzae Rd KW20	Nonspecific virulence factor	Iron uptake system	28.1	86.6	2e-25	275
Chromosome	mycobactin (IA031)	Cell-association mycobactin participates in iron internalization and/or to serve as a temporary iron-holding molecule to prevent sudden influx of excess iron if the metal suddenly becomes available after a period of iron limitation	Mycobacterium tuberculosis H37Rv	Nonspecific virulence factor	Iron uptake system	37.5	84.8	1.1e-23	260
Chromosome	MgtBC (VF0106)	MgtA and MgtB are not required for intracellular survival or for virulence, MgtC is essential for both functions	Salmonella enterica subsp. enterica serovar Typhimurium str. LT2	Nonspecific virulence factor	Magnesium uptake system	27.2	47.4	1e-38	396
Chromosome	FbpABC (VF0272)	Encodes a periplasmic-binding protein-dependent iron transport system necessary for the utilization of iron bound to transferrin or iron chelates, FbpA is the periplasmic Fe3+ binding protein	Neisseria meningitidis MC58	Nonspecific virulence factor	Iron uptake system	39	71.5	4.6e-28	298
Chromosome	FbpABC (VF0272)	Encodes a periplasmic-binding protein-dependent iron transport system necessary for the utilization of iron bound to transferrin or iron chelates, FbpA is the periplasmic Fe3+ binding protein	Neisseria meningitidis MC58	Nonspecific virulence factor	Iron uptake system	37.5	75.8	1.1e-28	303
Chromosome	Pyochelin (VF0095)	Effective at promoting iron uptake in P. aeruginosa; catalyzes the formation of tissue-damaging free radicals; pyochelin also binds other transition metals (e.g. Mo(IV), Co(II)) with appreciable affinity and is implicated in the delivery of both Co(II) and Mo(IV) to P. aeruginosa cells	Pseudomonas aeruginosa PAO1	Nonspecific virulence factor	Iron uptake system	21.7	75.2	9e-09	134
Chromosome	Acinetobactin (VF0467)	High-affinity catechol-hydroxamate siderophore competing with host cells for iron	Acinetobacter baumannii ACICU	Nonspecific virulence factor	Iron uptake system	28.8	90	8.5e-18	209
Chromosome	Beta-hemolysin/cytolysin (CVF171)	-	Streptococcus agalactiae 2603V/R	Offensive virulence factors	Toxin	31.5	72.2	8.8e-25	270
Chromosome	Polar flagella (VF0473)	Necessary for motility, adhesion and invasion; glycosylation of the flagellin may play a role in provoking a proinflammatory response	Aeromonas hydrophila ML09-119	Offensive virulence factors	Adherence	29.6	96.9	1.3e-19	225
Chromosome	TTSS(SPI-2 encode) (VF0321)	Secretes effector proteins to facilitate the replication of intracellular bacteria within membrane-bound Salmonella-containing vacuoles (SCVs)	Salmonella enterica subsp. enterica serovar Typhimurium str. LT2	Offensive virulence factors	Secretion system	29.4	38.2	2.8e-18	217
Chromosome	Polar flagella (CVF786)	Necessary for motility, adhesion and invasion.Glycosylation of the flagellin may play a role in provoking a proinflammatory response;	Aeromonas hydrophila subsp. hydrophila ATCC 7966	Offensive virulence factors	Adherence	31.9	54.8	6e-35	360
Chromosome	Flagella (VF0273)	Swimming motility.Play a role in biofilm formation and other pathogenic adaptations;	Pseudomonas aeruginosa PAO1	Offensive virulence factors	Adherence	31.6	78.6	2.7e-39	397
Chromosome	pyoverdine (IA001)	Effective at acquiring iron from transferrin and lactoferrin.Cytotoxic due to its ability to stimulating the production of reactive oxygen species;	Pseudomonas aeruginosa PAO1	Nonspecific virulence factor	Iron uptake system	31.7	86.7	1.2e-44	443
Chromosome	FbpABC (VF0272)	Encodes a periplasmic-binding protein-dependent iron transport system necessary for the utilization of iron bound to transferrin or iron chelates, FbpA is the periplasmic Fe3+ binding protein	Neisseria meningitidis MC58	Nonspecific virulence factor	Iron uptake system	28.9	70.9	4.4e-19	221
Chromosome	LOS (CVF494)	Major immunogen.LOS phosphorylcholine (ChoP) may influence invasion via interaction with PAF receptor and stimulates of inflammatory signals.LPS phase variation is characterized by the spontaneous loss and gain of oligosaccharide structures present in the outer core. the phase variable expression of LPS biosynthesis genes promotes evasion of antigen-specific host immune defences and allow coloniz…	Haemophilus influenzae Rd KW20	-	-	42.3	95.1	3.1e-29	307
Chromosome	Capsule (VF0361)	Contributes to host immune evasion;	Enterococcus faecalis V583	Defensive virulence factors	Antiphagocytosis	27.1	83.2	2e-18	215
Chromosome	Flp type IV pili (CVF784)	Contributes to biofilm formation and autoagglutination	Aeromonas hydrophila subsp. hydrophila ATCC 7966	Offensive virulence factors	Adherence	46.9	90.8	3.8e-99	913
Chromosome	Flp type IV pili (VF0476)	Contributes to biofilm formation and autoagglutination	Aeromonas hydrophila ML09-119	Offensive virulence factors	Adherence	25.7	34.3	3.4e-10	147
Chromosome	Ent (VF0562)	May be necessary for penetration to deeper tissues	Klebsiella pneumoniae subsp. pneumoniae NTUH-K2044	Nonspecific virulence factor	Iron uptake system	22.8	95	1.9e-17	209
Chromosome	HitABC (VF0268)	hitABC(fbpABC) operon encodes a periplasmic-binding protein-dependent iron transport system necessary for the utilization of iron bound to transferrin or iron chelates	Haemophilus influenzae Rd KW20	Nonspecific virulence factor	Iron uptake system	34.3	81	5.7e-43	428
Chromosome	IlpA (VF0513)	Dual functions as an adhesin and an immunostimulant	Vibrio vulnificus YJ016	Offensive virulence factors	Adherence	32.6	96	3.6e-28	299
Chromosome	FbpABC (VF0272)	Encodes a periplasmic-binding protein-dependent iron transport system necessary for the utilization of iron bound to transferrin or iron chelates, FbpA is the periplasmic Fe3+ binding protein	Neisseria meningitidis MC58	Nonspecific virulence factor	Iron uptake system	35.3	66.1	2.9e-27	292
Chromosome	Yersiniabactin (VF0136)	FyuA/Psn-Irp system uses yersiniabactin, a siderophore that can remove iron from a number of mammalian proteins, due to its extremely high affinity for ferric iron	Yersinia pestis CO92	Nonspecific virulence factor	Iron uptake system	25.8	89.3	9.2e-28	298
Chromosome	Polar flagella (VF0473)	Necessary for motility, adhesion and invasion; glycosylation of the flagellin may play a role in provoking a proinflammatory response	Aeromonas hydrophila ML09-119	Offensive virulence factors	Adherence	30	96.6	8.2e-22	244
Chromosome	ESX-1 (VF0315)	ESX-1 is required for survival of mycobacteria in vivo; required for (initiation of) granuloma formation; essential for escape from phagosomes into cytosol; essential for cell lysis and cell-to-cell spreading; required for phagosome maturation; essential for induction of immunosuppressive type I interferons and represses conjugation in donor cells (M. smegmatis)	Mycobacterium tuberculosis H37Rv	Offensive virulence factors	Secretion system	26.7	27.9	1.3e-14	186
Chromosome	RTX toxin (CVF263)	-	Vibrio cholerae O1 biovar El Tor str. N16961	Offensive virulence factors	Toxin	33.8	87.6	8.3e-23	252
Chromosome	pyoverdine (IA001)	Effective at acquiring iron from transferrin and lactoferrin.Cytotoxic due to its ability to stimulating the production of reactive oxygen species;	Pseudomonas aeruginosa PAO1	Nonspecific virulence factor	Iron uptake system	32.2	57.8	3.6e-10	144
Chromosome	PEB1 (VF0327)	Cell-binding factor, enhancing bacterial adherence to and invasion of host cells	Campylobacter jejuni subsp. jejuni NCTC 11168	Offensive virulence factors	Adherence	27.2	74.7	1e-17	209
Chromosome	FbpABC (VF0272)	Encodes a periplasmic-binding protein-dependent iron transport system necessary for the utilization of iron bound to transferrin or iron chelates, FbpA is the periplasmic Fe3+ binding protein	Neisseria meningitidis MC58	Nonspecific virulence factor	Iron uptake system	36.1	90.3	1.5e-33	345
Chromosome	Chu (VF0227)	Iron uptake: the ability to use heme and/or hemoglobin might be especially advantageous to pathogenic bacteria. These pathogens often secrete cytotoxins, which gain access to the intracellular heme reservoir besides initiating tissue invasion. Cytotoxin production coupled with the capability to utilize heme and/or hemoglobin could serve as an effective iron acquisition strategy during the progres…	Escherichia coli CFT073	Nonspecific virulence factor	Iron uptake system	28.8	45.3	1.3e-15	193
Chromosome	O-antigen (VF0392)	LPS O antigen mutants were severely impaired in their ability to colonize the Peyer's patches and did not colonize spleen and liver. The absence of O antigen in the outer membrane affects the expression of other Yersinia virulence factors.	Yersinia enterocolitica subsp. enterocolitica 8081	-	-	42.1	96.1	7.8e-62	590
Chromosome	IdeR (VF0300)	Repressor of iron acquisition genes, activator of iron storage genes and a positive regulator of oxidative stress responses	Mycobacterium tuberculosis H37Rv	Regulation of virulence-associated genes	Regulation	75.2	100	6.3e-95	874
Chromosome	Flagella (VF0394)	Required for efficient cellular invasion.; YplA, a phospholipase is secreted by this type III flagellum secretion system. YplA is required for survival of Y. enterocolitica in the Peyer's patches and for stimulation of the acute inflammatory response of the host to the infection.	Yersinia enterocolitica subsp. enterocolitica 8081	Offensive virulence factors;Offensive virulence factors	Invasion;Secretion system	28.7	50.3	2.7e-12	164
Chromosome	Beta-hemolysin/cytolysin (CVF171)	-	Streptococcus agalactiae 2603V/R	Offensive virulence factors	Toxin	32.9	65.3	7.3e-28	297
Chromosome	MsrAB (VF0456)	Repairs oxidized proteins	Neisseria meningitidis MC58	Defensive virulence factors	Stress protein	37.8	97.3	1.9e-20	230
Chromosome	Antigen 85 (VF0311)	Mycolyltransferase activity that transfer long-chain mycolic acids to trehalose derivatives (i.e., cord factor, a toxic glycolipid consisting of two mycolic acid molecules linked to trehalose by the hydroxyl groups of carbons 6 and 6' --> trehalose 6,6'-dimycolate (TDM), is an important immunomodulatory component of the cell wall), pivotal for the biosynthesis of the mycobacterial cell wall and f…	Mycobacterium tuberculosis H37Rv	-	-	40.9	99.4	1.1e-63	606
Chromosome	T4SS effectors (CVF803)	Facilitates the translocation of many bacterial effector proteins across the bacterial and vacuole membranes to enter the host cytoplasm where the effector proteins mediate their specific activities to manipulate a variety of host cell processes	Coxiella burnetii RSA 493	Offensive virulence factors	Secretion system	46.6	98	1.7e-53	517
Chromosome	RelA (VF0287)	Associated with stationary phase adaptation and long-term survival	Mycobacterium tuberculosis H37Rv	Regulation of virulence-associated genes	Regulation	87.2	96.1	0	3375
Chromosome	pyoverdine (IA001)	Effective at acquiring iron from transferrin and lactoferrin.Cytotoxic due to its ability to stimulating the production of reactive oxygen species;	Pseudomonas aeruginosa PAO1	Nonspecific virulence factor	Iron uptake system	27.2	98.8	3.7e-23	258
Chromosome	FbpABC (VF0272)	Encodes a periplasmic-binding protein-dependent iron transport system necessary for the utilization of iron bound to transferrin or iron chelates, FbpA is the periplasmic Fe3+ binding protein	Neisseria meningitidis MC58	Nonspecific virulence factor	Iron uptake system	35.7	41.5	6e-27	291
Chromosome	Pyrimidine biosynthesis (VF0558)	Mediating bacterial resistance to reactive oxygen species (ROS) that is important for phagosomal escape	Francisella tularensis subsp. tularensis SCHU S4	-	-	41.8	99	1.9e-80	751
Chromosome	Pyrimidine biosynthesis (VF0558)	Mediating bacterial resistance to reactive oxygen species (ROS) that is important for phagosomal escape	Francisella tularensis subsp. tularensis SCHU S4	-	-	51	99.1	7.400000000128E-314	2768
Chromosome	Capsule (VF0543)	Providing a stealth shield that prevents the host immune system from detecting this potent pathogen;	Francisella tularensis subsp. tularensis SCHU S4	-	-	41.5	95.5	2.5e-40	403
Chromosome	FbpABC (VF0272)	Encodes a periplasmic-binding protein-dependent iron transport system necessary for the utilization of iron bound to transferrin or iron chelates, FbpA is the periplasmic Fe3+ binding protein	Neisseria meningitidis MC58	Nonspecific virulence factor	Iron uptake system	30.9	69.2	1.2e-22	252
Chromosome	Polar flagella (VF0473)	Necessary for motility, adhesion and invasion; glycosylation of the flagellin may play a role in provoking a proinflammatory response	Aeromonas hydrophila ML09-119	Offensive virulence factors	Adherence	38.7	84.3	3.6e-31	325
Chromosome	Pyochelin (VF0095)	Effective at promoting iron uptake in P. aeruginosa; catalyzes the formation of tissue-damaging free radicals; pyochelin also binds other transition metals (e.g. Mo(IV), Co(II)) with appreciable affinity and is implicated in the delivery of both Co(II) and Mo(IV) to P. aeruginosa cells	Pseudomonas aeruginosa PAO1	Nonspecific virulence factor	Iron uptake system	34.5	34.3	3.3e-17	207
Chromosome	Polar flagella (VF0473)	Necessary for motility, adhesion and invasion; glycosylation of the flagellin may play a role in provoking a proinflammatory response	Aeromonas hydrophila ML09-119	Offensive virulence factors	Adherence	45.9	97.5	1.1e-54	527
Chromosome	Shu (VF0256)	Shu heme utilization locus includes:; ShuA, TonB-denpendent heme receptor which is critical for the uptake of heme into the periplasm,; ShuT, putative periplasmic binding protein which specifically binds heme and acts as a soluble receptor for active uptake of heme into the cytoplasm; ShuU and ShuV comprise the cytoplasmic membrane permease and ATPase; ShuS, soluble cytoplasmic protein may functi…	Shigella dysenteriae Sd197	Nonspecific virulence factor	Iron uptake system	38.8	82.6	1.1e-43	433
Chromosome	Chu (VF0227)	Iron uptake: the ability to use heme and/or hemoglobin might be especially advantageous to pathogenic bacteria. These pathogens often secrete cytotoxins, which gain access to the intracellular heme reservoir besides initiating tissue invasion. Cytotoxin production coupled with the capability to utilize heme and/or hemoglobin could serve as an effective iron acquisition strategy during the progres…	Escherichia coli CFT073	Nonspecific virulence factor	Iron uptake system	39.9	78.7	8.6e-51	495
Chromosome	Chu (VF0227)	Iron uptake: the ability to use heme and/or hemoglobin might be especially advantageous to pathogenic bacteria. These pathogens often secrete cytotoxins, which gain access to the intracellular heme reservoir besides initiating tissue invasion. Cytotoxin production coupled with the capability to utilize heme and/or hemoglobin could serve as an effective iron acquisition strategy during the progres…	Escherichia coli CFT073	Nonspecific virulence factor	Iron uptake system	32.3	77.9	1.7e-27	294
Chromosome	mycobactin (IA031)	Cell-association mycobactin participates in iron internalization and/or to serve as a temporary iron-holding molecule to prevent sudden influx of excess iron if the metal suddenly becomes available after a period of iron limitation	Mycobacterium tuberculosis H37Rv	Nonspecific virulence factor	Iron uptake system	29.8	30.8	3.6e-17	208
Chromosome	Mycobactin (VF0299)	Cell-association mycobactin participates in iron internalization and/or to serve as a temporary iron-holding molecule to prevent sudden influx of excess iron if the metal suddenly becomes available after a period of iron limitation	Mycobacterium tuberculosis H37Rv	Nonspecific virulence factor	Iron uptake system	62.7	79.7	1.1e-21	238
Chromosome	pyoverdine (IA001)	Effective at acquiring iron from transferrin and lactoferrin.Cytotoxic due to its ability to stimulating the production of reactive oxygen species;	Pseudomonas aeruginosa PAO1	Nonspecific virulence factor	Iron uptake system	37.1	43.9	0	5515
Chromosome	Ent (VF0562)	May be necessary for penetration to deeper tissues	Klebsiella pneumoniae subsp. pneumoniae NTUH-K2044	Nonspecific virulence factor	Iron uptake system	44.2	67.1	5.2e-62	593
Chromosome	Ent (VF0562)	May be necessary for penetration to deeper tissues	Klebsiella pneumoniae subsp. pneumoniae NTUH-K2044	Nonspecific virulence factor	Iron uptake system	42.6	89.1	6.8e-59	565
Chromosome	Enterobactin (VF0228)	Iron uptake: the siderophore enterobactin imported through the FepA receptor and the FepBCDG system	Escherichia coli CFT073	Nonspecific virulence factor	Iron uptake system	53.5	90.8	3.9e-78	730
Chromosome	Capsule (VF0560)	Assisting in evading the host immune system by protecting bacteria from opsonophagocytosis and serum killing	Klebsiella pneumoniae subsp. pneumoniae NTUH-K2044	Defensive virulence factors	Antiphagocytosis	52.7	95.9	3.6e-140	1267
Chromosome	TlyC (VF0489)	Plays a role in phagosomal escape by rickettsiae	Rickettsia typhi str. Wilmington	-	-	29.3	48	7e-21	238
Chromosome	Quorum-sensing (VF0433)	0	Burkholderia pseudomallei K96243	-	-	47.7	8.3	1.3e-06	117
Chromosome	Polar flagella (CVF786)	Necessary for motility, adhesion and invasion.Glycosylation of the flagellin may play a role in provoking a proinflammatory response;	Aeromonas hydrophila subsp. hydrophila ATCC 7966	Offensive virulence factors	Adherence	35.4	77.3	6.2e-37	375
Chromosome	RecN (VF0457)	Recombinational repair protein that protects against ROS and non-oxidative killing by neutrophils	Neisseria meningitidis MC58	Defensive virulence factors	Stress protein	29.6	98.8	1.9e-47	468
Chromosome	FbpABC (VF0272)	Encodes a periplasmic-binding protein-dependent iron transport system necessary for the utilization of iron bound to transferrin or iron chelates, FbpA is the periplasmic Fe3+ binding protein	Neisseria meningitidis MC58	Nonspecific virulence factor	Iron uptake system	35.4	85.8	2.5e-28	300
Chromosome	HitABC (VF0268)	hitABC(fbpABC) operon encodes a periplasmic-binding protein-dependent iron transport system necessary for the utilization of iron bound to transferrin or iron chelates	Haemophilus influenzae Rd KW20	Nonspecific virulence factor	Iron uptake system	32.4	99.2	4.2e-31	324
Chromosome	Flagella (VF0519)	Contributes to the virulence of pathogenic Vibrio through adhesion or biofilm formation;	Vibrio cholerae O1 biovar El Tor str. N16961	-	-	29.9	65	7.8e-12	157
Chromosome	The repeat in toxin (RTX) (CVF795)	-	Aeromonas hydrophila subsp. hydrophila ATCC 7966	-	-	28.8	40.5	1e-19	229
Chromosome	Pyochelin (VF0095)	Effective at promoting iron uptake in P. aeruginosa; catalyzes the formation of tissue-damaging free radicals; pyochelin also binds other transition metals (e.g. Mo(IV), Co(II)) with appreciable affinity and is implicated in the delivery of both Co(II) and Mo(IV) to P. aeruginosa cells	Pseudomonas aeruginosa PAO1	Nonspecific virulence factor	Iron uptake system	29.4	60	2.2e-26	286
Chromosome	Beta-hemolysin/cytolysin (CVF171)	-	Streptococcus agalactiae 2603V/R	Offensive virulence factors	Toxin	27.6	91.8	1.7e-22	250
Chromosome	Alginate (VF0091)	Allows the bacteria form biofilm; contributes to the persistence of the bacteria in the CF lung: act as an adhesin, preventing the bacteria from being expelled from the lung, and alginate slime layer makes it more difficult for phagocytes to ingest and kill the bacteria	Pseudomonas aeruginosa PAO1	Defensive virulence factors;Defensive virulence factors	Antiphagocytosis;Serum resistance	32.5	79.5	4.8e-43	429
Chromosome	LOS (VF0044)	Major immunogen.LOS phosphorylcholine (ChoP) may influence invasion via interaction with PAF receptor and stimulates of inflammatory signals.LPS phase variation is characterized by the spontaneous loss and gain of oligosaccharide structures present in the outer core. the phase variable expression of LPS biosynthesis genes promotes evasion of antigen-specific host immune defences and allow coloniz…	Haemophilus influenzae Rd KW20	-	-	32.4	95.6	4.2e-48	473
Chromosome	LOS (VF0326)	LOS diversity is important for the ability to colonize a wide variety of hosts and intestinal niches.The ability to generate variation at high frequency, the molecular mimicry evident in LOS structure support a role in the avoidance of host defences.The similarity of LOS structures to host gangliosides and the subsequent ability to generate crossreacting antibodies forms the pathological basis fo…	Campylobacter jejuni subsp. jejuni NCTC 11168	Offensive virulence factors	Adherence	42.1	83.7	4.8e-32	331
Chromosome	Polar flagella (VF0473)	Necessary for motility, adhesion and invasion; glycosylation of the flagellin may play a role in provoking a proinflammatory response	Aeromonas hydrophila ML09-119	Offensive virulence factors	Adherence	32.5	97.5	4.3e-25	272
Chromosome	LOS (CVF494)	Major immunogen.LOS phosphorylcholine (ChoP) may influence invasion via interaction with PAF receptor and stimulates of inflammatory signals.LPS phase variation is characterized by the spontaneous loss and gain of oligosaccharide structures present in the outer core. the phase variable expression of LPS biosynthesis genes promotes evasion of antigen-specific host immune defences and allow coloniz…	Haemophilus influenzae Rd KW20	-	-	27.3	90.4	9.1e-26	279
Chromosome	Flagella (VF0430)	Polar flagella required for motility and macrophage invasion	Burkholderia pseudomallei K96243	Offensive virulence factors	Invasion	27.9	85.7	2.3e-16	197
Chromosome	Polar flagella (VF0473)	Necessary for motility, adhesion and invasion; glycosylation of the flagellin may play a role in provoking a proinflammatory response	Aeromonas hydrophila ML09-119	Offensive virulence factors	Adherence	37.5	79.9	1.2e-32	338
Chromosome	Polar flagella (VF0473)	Necessary for motility, adhesion and invasion; glycosylation of the flagellin may play a role in provoking a proinflammatory response	Aeromonas hydrophila ML09-119	Offensive virulence factors	Adherence	35.5	92.1	3.1e-29	308
Chromosome	ClpC (VF0072)	An ATPase promoting early escape form the phagosome of macrophages; ClpC is also required for adhesion and invasion, possibly by modulating the expression of InlA,InlB and ActA	Listeria monocytogenes EGD-e	Defensive virulence factors	Stress protein	35.8	81.7	3.4e-44	438
Chromosome	KatA (VF0454)	Detoxifies H2O2; Protects against ROS (Reactive oxygen species), a family of chemical that are oxidized version of molecular oxygen, including hydrogen peroxide, superoxide and hydroxyl radicals	Neisseria meningitidis MC58	Defensive virulence factors	Stress protein	40	71.1	1.8e-92	857
Chromosome	Biotin synthesis (VF0552)	Critical for rapid phagosomal escape. Sequestration of biotin could restrict Francisella to the phagosome, blocking their escape and preventing them from reaching their replicative niche in the cytoplasm	Francisella tularensis subsp. tularensis SCHU S4	-	-	35	79.9	4.1e-42	420
Chromosome	pyoverdine (IA001)	Effective at acquiring iron from transferrin and lactoferrin.Cytotoxic due to its ability to stimulating the production of reactive oxygen species;	Pseudomonas aeruginosa PAO1	Nonspecific virulence factor	Iron uptake system	35.4	92.7	0	6143
Chromosome	Beta-hemolysin/cytolysin (CVF171)	-	Streptococcus agalactiae 2603V/R	Offensive virulence factors	Toxin	27.3	96.3	6.4e-22	245
Chromosome	Pili (VF0364)	Involved in corynebacterial attachment to host tissues	Corynebacterium diphtheriae NCTC 13129	Offensive virulence factors	Adherence	23.5	27.2	2.1e-08	135
Chromosome	TTSS (VF0344)	Translocating different effectors into the host cell, depending on the phase of the developmental cycle;	Chlamydia trachomatis D/UW-3/CX	Offensive virulence factors	Secretion system	28.9	40.7	8.1e-26	282
Chromosome	Phenazines biosynthesis (CVF536)	-	Pseudomonas aeruginosa PAO1	-	-	37	92.6	2.1e-65	622
Chromosome	LPS (VF0542)	A key virulence factor does not signal through, and is not an agonist of, toll like receptor 4 (TLR-4) and has little endotoxic activity	Francisella tularensis subsp. tularensis SCHU S4	-	-	31.7	96.6	2e-77	727
Chromosome	Chu (VF0227)	Iron uptake: the ability to use heme and/or hemoglobin might be especially advantageous to pathogenic bacteria. These pathogens often secrete cytotoxins, which gain access to the intracellular heme reservoir besides initiating tissue invasion. Cytotoxin production coupled with the capability to utilize heme and/or hemoglobin could serve as an effective iron acquisition strategy during the progres…	Escherichia coli CFT073	Nonspecific virulence factor	Iron uptake system	36.5	81.6	1.2e-41	416
Chromosome	Acinetobactin (VF0467)	High-affinity catechol-hydroxamate siderophore competing with host cells for iron	Acinetobacter baumannii ACICU	Nonspecific virulence factor	Iron uptake system	31.1	74.7	2.3e-16	197
Chromosome	T4SS effectors (CVF803)	Facilitates the translocation of many bacterial effector proteins across the bacterial and vacuole membranes to enter the host cytoplasm where the effector proteins mediate their specific activities to manipulate a variety of host cell processes	Coxiella burnetii RSA 493	Offensive virulence factors	Secretion system	44.1	24.3	3e-17	206
Chromosome	Beta-hemolysin/cytolysin (CVF171)	-	Streptococcus agalactiae 2603V/R	Offensive virulence factors	Toxin	25.7	87.2	3.6e-24	266
Chromosome	Capsule (VF0361)	Contributes to host immune evasion;	Enterococcus faecalis V583	Defensive virulence factors	Antiphagocytosis	43.4	85.6	8e-49	477
Chromosome	Colibactin (VF0573)	Inducing DNA damage;	Klebsiella pneumoniae subsp. pneumoniae 1084	Offensive virulence factors	Toxin	40.9	44	1.7e-25	278
Chromosome	TlyC (VF0489)	Plays a role in phagosomal escape by rickettsiae	Rickettsia typhi str. Wilmington	-	-	31.9	47.5	1.4e-26	287
Chromosome	FbpABC (VF0272)	Encodes a periplasmic-binding protein-dependent iron transport system necessary for the utilization of iron bound to transferrin or iron chelates, FbpA is the periplasmic Fe3+ binding protein	Neisseria meningitidis MC58	Nonspecific virulence factor	Iron uptake system	41.9	71.4	1e-47	468
Chromosome	Paa (VF0194)	Involved in the initial bacterial adherence, required for the A/E activity	Escherichia coli O157:H7 str. EDL933	Offensive virulence factors	Adherence	24.5	71.4	1.1e-07	123
Chromosome	ACF (VF0127)	Play a role in chemotaxis, thereby assisting in intestinal colonization	Vibrio cholerae O1 biovar El Tor str. N16961	Offensive virulence factors	Adherence	25.1	71.6	2.8e-06	111
Chromosome	ClpC (VF0072)	An ATPase promoting early escape form the phagosome of macrophages; ClpC is also required for adhesion and invasion, possibly by modulating the expression of InlA,InlB and ActA	Listeria monocytogenes EGD-e	Defensive virulence factors	Stress protein	27.9	56.3	1.1e-06	114
Chromosome	pyoverdine (IA001)	Effective at acquiring iron from transferrin and lactoferrin.Cytotoxic due to its ability to stimulating the production of reactive oxygen species;	Pseudomonas aeruginosa PAO1	Nonspecific virulence factor	Iron uptake system	38.4	97.1	2e-75	708
Chromosome	ClpP (VF0074)	Serine protease involved in proteolysis and is required for growth under stress conditions	Listeria monocytogenes EGD-e	Defensive virulence factors	Stress protein	49.2	84.8	4.6e-50	487
Chromosome	ClpP (VF0074)	Serine protease involved in proteolysis and is required for growth under stress conditions	Listeria monocytogenes EGD-e	Defensive virulence factors	Stress protein	52.2	92.1	8.9e-53	510
Chromosome	HitABC (VF0268)	hitABC(fbpABC) operon encodes a periplasmic-binding protein-dependent iron transport system necessary for the utilization of iron bound to transferrin or iron chelates	Haemophilus influenzae Rd KW20	Nonspecific virulence factor	Iron uptake system	26.9	41.3	8.3e-16	195
Chromosome	Beta-hemolysin/cytolysin (CVF171)	-	Streptococcus agalactiae 2603V/R	Offensive virulence factors	Toxin	33.2	67.2	1e-26	287
Chromosome	Type IV pili (VF0082)	Attaches to host cells, but not to mucin, causing a twitching motility that allows the bacteria to move along the cell surface; biofilm formation	Pseudomonas aeruginosa PAO1	Offensive virulence factors	Adherence	29.4	51.3	6.6e-12	158
Chromosome	MgtBC (VF0106)	MgtA and MgtB are not required for intracellular survival or for virulence, MgtC is essential for both functions	Salmonella enterica subsp. enterica serovar Typhimurium str. LT2	Nonspecific virulence factor	Magnesium uptake system	27.5	26.3	6.4e-13	171
Chromosome	LPS (VF0056)	H. pylori LPS have much lower immunobiological activities than enterobacterial LPS, thus may prolong H. pylori infection for longer.Mediates a lectin-like interaction with laminin, the binding may disrupt epithelial cell-basement membrane interactions contributing to the disruption of gastric mucosal integrity and the development of gastric leakiness associated with the bacterium	Helicobacter pylori 26695	Offensive virulence factors	Adherence	37.7	88.4	9.6e-29	302
Chromosome	RicA (VF0414)	Specifically interacts with GDP bound form of Rab2. The RicA-Rab2 interaction may affect the maturation of the Brucella-containing vacuole in a way that slows intracellular replication, thereby contributing to the evasion of the innate immune system.	Brucella melitensis bv. 1 str. 16M	-	-	33.8	80.9	8e-18	208
Chromosome	Alginate (VF0091)	Allows the bacteria form biofilm; contributes to the persistence of the bacteria in the CF lung: act as an adhesin, preventing the bacteria from being expelled from the lung, and alginate slime layer makes it more difficult for phagocytes to ingest and kill the bacteria	Pseudomonas aeruginosa PAO1	Defensive virulence factors;Defensive virulence factors	Antiphagocytosis;Serum resistance	29.8	75.9	9.2e-11	148
Chromosome	Beta-hemolysin/cytolysin (CVF171)	-	Streptococcus agalactiae 2603V/R	Offensive virulence factors	Toxin	30.8	78.6	7e-16	193
Chromosome	Capsule (VF0543)	Providing a stealth shield that prevents the host immune system from detecting this potent pathogen;	Francisella tularensis subsp. tularensis SCHU S4	-	-	24.3	43.4	4.2e-09	136
Chromosome	Colibactin (VF0573)	Inducing DNA damage;	Klebsiella pneumoniae subsp. pneumoniae 1084	Offensive virulence factors	Toxin	38.5	52	4.1e-32	335
Chromosome	RTX toxin (CVF263)	-	Vibrio cholerae O1 biovar El Tor str. N16961	Offensive virulence factors	Toxin	32.8	94.3	2.2e-23	257
Chromosome	BfmRS (VF0463)	Controls biofilm formation and cellular morphology; participates in cell adhesion, resistance to serum killing and antibiotic susceptibility	Acinetobacter baumannii ACICU	Regulation of virulence-associated genes	Regulation	40.3	93	1.2e-37	380
Chromosome	Acinetobactin (VF0467)	High-affinity catechol-hydroxamate siderophore competing with host cells for iron	Acinetobacter baumannii ACICU	Nonspecific virulence factor	Iron uptake system	26.8	87.6	1.1e-28	306
Chromosome	Polar flagella (CVF786)	Necessary for motility, adhesion and invasion.Glycosylation of the flagellin may play a role in provoking a proinflammatory response;	Aeromonas hydrophila subsp. hydrophila ATCC 7966	Offensive virulence factors	Adherence	35.1	95.9	4.5e-36	367
Chromosome	PhoP/R (CVF331)	-	Mycobacterium tuberculosis H37Rv	Regulation of virulence-associated genes	Regulation	28.5	78.2	3.3e-29	311
Chromosome	BfmRS (VF0463)	Controls biofilm formation and cellular morphology; participates in cell adhesion, resistance to serum killing and antibiotic susceptibility	Acinetobacter baumannii ACICU	Regulation of virulence-associated genes	Regulation	42.8	96.9	6.3e-47	460
Chromosome	Capsule (VF0560)	Assisting in evading the host immune system by protecting bacteria from opsonophagocytosis and serum killing	Klebsiella pneumoniae subsp. pneumoniae NTUH-K2044	Defensive virulence factors	Antiphagocytosis	38.1	97.2	7.9e-81	755
Chromosome	pyoverdine (IA001)	Effective at acquiring iron from transferrin and lactoferrin.Cytotoxic due to its ability to stimulating the production of reactive oxygen species;	Pseudomonas aeruginosa PAO1	Nonspecific virulence factor	Iron uptake system	30.2	57	3.5e-13	170
Chromosome	Beta-hemolysin/cytolysin (CVF171)	-	Streptococcus agalactiae 2603V/R	Offensive virulence factors	Toxin	33.5	93.9	2.5e-22	248
Chromosome	FbpABC (VF0272)	Encodes a periplasmic-binding protein-dependent iron transport system necessary for the utilization of iron bound to transferrin or iron chelates, FbpA is the periplasmic Fe3+ binding protein	Neisseria meningitidis MC58	Nonspecific virulence factor	Iron uptake system	35.5	78.5	8e-27	287
Chromosome	Alginate (VF0091)	Allows the bacteria form biofilm; contributes to the persistence of the bacteria in the CF lung: act as an adhesin, preventing the bacteria from being expelled from the lung, and alginate slime layer makes it more difficult for phagocytes to ingest and kill the bacteria	Pseudomonas aeruginosa PAO1	Defensive virulence factors;Defensive virulence factors	Antiphagocytosis;Serum resistance	33.3	58.6	7.6e-13	166
Chromosome	polar flagella (AI149)	-	Legionella pneumophila subsp. pneumophila str. Philadelphia 1	-	-	26.9	47.6	1.9e-07	122
Chromosome	BfmRS (VF0463)	Controls biofilm formation and cellular morphology; participates in cell adhesion, resistance to serum killing and antibiotic susceptibility	Acinetobacter baumannii ACICU	Regulation of virulence-associated genes	Regulation	39.9	96.5	5.9e-37	374
Chromosome	Polar flagella (CVF786)	Necessary for motility, adhesion and invasion.Glycosylation of the flagellin may play a role in provoking a proinflammatory response;	Aeromonas hydrophila subsp. hydrophila ATCC 7966	Offensive virulence factors	Adherence	33.3	65.7	3.6e-20	230
Chromosome	LOS (CVF494)	Major immunogen.LOS phosphorylcholine (ChoP) may influence invasion via interaction with PAF receptor and stimulates of inflammatory signals.LPS phase variation is characterized by the spontaneous loss and gain of oligosaccharide structures present in the outer core. the phase variable expression of LPS biosynthesis genes promotes evasion of antigen-specific host immune defences and allow coloniz…	Haemophilus influenzae Rd KW20	-	-	42.8	92	3.1e-91	845
Chromosome	Polar flagella (CVF786)	Necessary for motility, adhesion and invasion.Glycosylation of the flagellin may play a role in provoking a proinflammatory response;	Aeromonas hydrophila subsp. hydrophila ATCC 7966	Offensive virulence factors	Adherence	27.3	28.9	3.4e-08	130
Chromosome	MgtBC (VF0106)	MgtA and MgtB are not required for intracellular survival or for virulence, MgtC is essential for both functions	Salmonella enterica subsp. enterica serovar Typhimurium str. LT2	Nonspecific virulence factor	Magnesium uptake system	32.4	16.1	2.2e-07	123
Chromosome	HSI-I (VF0334)	Play role in chronic P. aeruginosa infections	Pseudomonas aeruginosa PAO1	Offensive virulence factors	Secretion system	35	72.4	3e-33	344
Chromosome	Hsp60 (VF0159)	Mediate a complement-independent attachment to mammalian and amoebal host cells	Legionella pneumophila subsp. pneumophila str. Philadelphia 1	Offensive virulence factors	Adherence	54.5	98.1	8.5e-151	1359
Chromosome	Colibactin (VF0573)	Inducing DNA damage;	Klebsiella pneumoniae subsp. pneumoniae 1084	Offensive virulence factors	Toxin	25.2	94.4	2.2e-16	198
Chromosome	Polar flagella (CVF786)	Necessary for motility, adhesion and invasion.Glycosylation of the flagellin may play a role in provoking a proinflammatory response;	Aeromonas hydrophila subsp. hydrophila ATCC 7966	Offensive virulence factors	Adherence	29.2	95	1.4e-16	199
Chromosome	Ent (VF0562)	May be necessary for penetration to deeper tissues	Klebsiella pneumoniae subsp. pneumoniae NTUH-K2044	Nonspecific virulence factor	Iron uptake system	28.8	96.1	6.9e-36	368
Chromosome	ESX-1 (VF0315)	ESX-1 is required for survival of mycobacteria in vivo; required for (initiation of) granuloma formation; essential for escape from phagosomes into cytosol; essential for cell lysis and cell-to-cell spreading; required for phagosome maturation; essential for induction of immunosuppressive type I interferons and represses conjugation in donor cells (M. smegmatis)	Mycobacterium tuberculosis H37Rv	Offensive virulence factors	Secretion system	39.4	54.5	3.5e-129	1176
Chromosome	ESX-3 (VF0521)	Required for siderophore-mediated iron acquisition	Mycobacterium tuberculosis H37Rv	Offensive virulence factors	Secretion system	39.8	92.9	9.8e-71	668
Chromosome	ESX-3 (VF0521)	Required for siderophore-mediated iron acquisition	Mycobacterium tuberculosis H37Rv	Offensive virulence factors	Secretion system	40.3	98.4	3.1e-91	845
Chromosome	Colibactin (VF0573)	Inducing DNA damage;	Klebsiella pneumoniae subsp. pneumoniae 1084	Offensive virulence factors	Toxin	31.8	88.2	2.5e-40	405
Chromosome	Beta-hemolysin/cytolysin (CVF171)	-	Streptococcus agalactiae 2603V/R	Offensive virulence factors	Toxin	33.3	73.1	2e-30	319
Chromosome	pyoverdine (IA001)	Effective at acquiring iron from transferrin and lactoferrin.Cytotoxic due to its ability to stimulating the production of reactive oxygen species;	Pseudomonas aeruginosa PAO1	Nonspecific virulence factor	Iron uptake system	35.1	69.6	0	3708
Chromosome	pyoverdine (IA001)	Effective at acquiring iron from transferrin and lactoferrin.Cytotoxic due to its ability to stimulating the production of reactive oxygen species;	Pseudomonas aeruginosa PAO1	Nonspecific virulence factor	Iron uptake system	33.9	87.8	0	3461
Chromosome	pyoverdine (IA001)	Effective at acquiring iron from transferrin and lactoferrin.Cytotoxic due to its ability to stimulating the production of reactive oxygen species;	Pseudomonas aeruginosa PAO1	Nonspecific virulence factor	Iron uptake system	35.2	42	0	3675
Chromosome	pyoverdine (IA001)	Effective at acquiring iron from transferrin and lactoferrin.Cytotoxic due to its ability to stimulating the production of reactive oxygen species;	Pseudomonas aeruginosa PAO1	Nonspecific virulence factor	Iron uptake system	25.1	90	3.7e-32	336
Chromosome	Colibactin (VF0573)	Inducing DNA damage;	Klebsiella pneumoniae subsp. pneumoniae 1084	Offensive virulence factors	Toxin	21.4	99.8	1.1e-17	211
Chromosome	Polar flagella (CVF786)	Necessary for motility, adhesion and invasion.Glycosylation of the flagellin may play a role in provoking a proinflammatory response;	Aeromonas hydrophila subsp. hydrophila ATCC 7966	Offensive virulence factors	Adherence	28.8	98.9	1.2e-15	191
Chromosome	EF-Tu (VF0460)	Surface-expressed elongation factor-Tu (EF-Tu) mediates attachment by interacting with host cell nucleolin	Francisella tularensis subsp. tularensis SCHU S4	Offensive virulence factors	Adherence	72.8	100	1.1e-168	1512
Chromosome	FarAB (VF0450)	Mediates the resistance to antimicrobial long-chain fatty acids	Neisseria meningitidis MC58	-	-	29.7	80.7	6.5e-44	437
Chromosome	Capsule I (VF0436)	A key virulence determinant and that loss of capsule production results in severe attenuation in animal models of disease	Burkholderia pseudomallei K96243	Defensive virulence factors	Antiphagocytosis	30.6	90.3	1.3e-24	269
Chromosome	Yersiniabactin (VF0136)	FyuA/Psn-Irp system uses yersiniabactin, a siderophore that can remove iron from a number of mammalian proteins, due to its extremely high affinity for ferric iron	Yersinia pestis CO92	Nonspecific virulence factor	Iron uptake system	29.2	68.4	2.2e-19	224
Chromosome	FbpABC (VF0272)	Encodes a periplasmic-binding protein-dependent iron transport system necessary for the utilization of iron bound to transferrin or iron chelates, FbpA is the periplasmic Fe3+ binding protein	Neisseria meningitidis MC58	Nonspecific virulence factor	Iron uptake system	27	88	1.7e-16	198
Chromosome	Beta-hemolysin/cytolysin (CVF171)	-	Streptococcus agalactiae 2603V/R	Offensive virulence factors	Toxin	31.3	88.3	7.9e-19	218
Chromosome	Mycobactin (VF0299)	Cell-association mycobactin participates in iron internalization and/or to serve as a temporary iron-holding molecule to prevent sudden influx of excess iron if the metal suddenly becomes available after a period of iron limitation	Mycobacterium tuberculosis H37Rv	Nonspecific virulence factor	Iron uptake system	28	82.5	1.1e-14	184
Chromosome	Beta-hemolysin/cytolysin (CVF171)	-	Streptococcus agalactiae 2603V/R	Offensive virulence factors	Toxin	30.9	73.8	5e-29	307
Chromosome	MgtBC (VF0106)	MgtA and MgtB are not required for intracellular survival or for virulence, MgtC is essential for both functions	Salmonella enterica subsp. enterica serovar Typhimurium str. LT2	Nonspecific virulence factor	Magnesium uptake system	30.8	18.4	7.2e-12	162
Chromosome	PhoP (VF0286)	Senses Mg2+ starvation, controls expression of genes involved in surface remodeling and adaptation to intracellular growth	Mycobacterium tuberculosis H37Rv	Regulation of virulence-associated genes	Regulation	42.1	98.7	3.9e-44	436
Chromosome	PhoP/R (CVF331)	-	Mycobacterium tuberculosis H37Rv	Regulation of virulence-associated genes	Regulation	31.7	83.2	1.6e-32	338
Chromosome	Enterobactin (VF0228)	Iron uptake: the siderophore enterobactin imported through the FepA receptor and the FepBCDG system	Escherichia coli CFT073	Nonspecific virulence factor	Iron uptake system	64.8	93.9	2e-95	879
Chromosome	Ent (VF0562)	May be necessary for penetration to deeper tissues	Klebsiella pneumoniae subsp. pneumoniae NTUH-K2044	Nonspecific virulence factor	Iron uptake system	53	90.4	2.4e-85	793
Chromosome	Ent (VF0562)	May be necessary for penetration to deeper tissues	Klebsiella pneumoniae subsp. pneumoniae NTUH-K2044	Nonspecific virulence factor	Iron uptake system	49.7	92.2	1.1e-82	770
Chromosome	RTX toxin (CVF263)	-	Vibrio cholerae O1 biovar El Tor str. N16961	Offensive virulence factors	Toxin	26.8	67.5	1.7e-27	296
Chromosome	Yersiniabactin (VF0136)	FyuA/Psn-Irp system uses yersiniabactin, a siderophore that can remove iron from a number of mammalian proteins, due to its extremely high affinity for ferric iron	Yersinia pestis CO92	Nonspecific virulence factor	Iron uptake system	30.3	97.3	2.5e-47	467
Chromosome	HbhA (VF0313)	A multifunctional protein involved in adherence of Mycobacterium tuberculosis to non-phagocytic cells and in the formation of intracytosolic lipid inclusions.	Mycobacterium tuberculosis H37Rv	Offensive virulence factors	Adherence	44.7	66	8.5e-33	339
Chromosome	Colibactin (VF0573)	Inducing DNA damage;	Klebsiella pneumoniae subsp. pneumoniae 1084	Offensive virulence factors	Toxin	34.6	94.6	3.3e-35	360
Chromosome	Isocitrate lyase (VF0253)	Required for persistent infection	Mycobacterium tuberculosis H37Rv	-	-	83.7	100	1.1e-214	1909
Chromosome	Ent (VF0562)	May be necessary for penetration to deeper tissues	Klebsiella pneumoniae subsp. pneumoniae NTUH-K2044	Nonspecific virulence factor	Iron uptake system	29.7	86.4	5.7e-23	254
Chromosome	Acinetobactin (VF0467)	High-affinity catechol-hydroxamate siderophore competing with host cells for iron	Acinetobacter baumannii ACICU	Nonspecific virulence factor	Iron uptake system	29	87	3.1e-17	204
Chromosome	Beta-hemolysin/cytolysin (CVF171)	-	Streptococcus agalactiae 2603V/R	Offensive virulence factors	Toxin	28	77.6	1.3e-10	147
Chromosome	FbpABC (VF0272)	Encodes a periplasmic-binding protein-dependent iron transport system necessary for the utilization of iron bound to transferrin or iron chelates, FbpA is the periplasmic Fe3+ binding protein	Neisseria meningitidis MC58	Nonspecific virulence factor	Iron uptake system	26.5	99.6	1.8e-18	215
Chromosome	Polar flagella (CVF786)	Necessary for motility, adhesion and invasion.Glycosylation of the flagellin may play a role in provoking a proinflammatory response;	Aeromonas hydrophila subsp. hydrophila ATCC 7966	Offensive virulence factors	Adherence	31.6	62.6	1.1e-11	157
Chromosome	LipF (VF0307)	Annotated as a lipase/esterase, dramatically upregulated at low pH, a possible function of lipF could be to hydrolyze toxic fatty acids present in caseous necrotic debris during tuberculosis or it may modify the external cell wall as an adaptive response to acid damage	Mycobacterium tuberculosis H37Rv	-	-	28.6	70.7	6.3e-07	116
Chromosome	Hsp60 (VF0159)	Mediate a complement-independent attachment to mammalian and amoebal host cells	Legionella pneumophila subsp. pneumophila str. Philadelphia 1	Offensive virulence factors	Adherence	59.3	99.6	2.2e-167	1502
Chromosome	The repeat in toxin (RTX) (CVF795)	-	Aeromonas hydrophila subsp. hydrophila ATCC 7966	-	-	29.7	59.2	1.3e-21	243
Chromosome	T6SS-1 (VF0429)	Essential for virulence and plays an important role in the intracellular lifestyle of B. pseudomallei; In B. mallei , the T6SS cluster homologous to B. pseudomallei T6SS-1, is important for actin-based motility, multinucleated giant cell formation, intracellular growth in murine macrophages, and virulence in hamsters	Burkholderia pseudomallei K96243	Offensive virulence factors	Secretion system	31.3	79.3	2.3e-07	118
Chromosome	PEB1 (VF0327)	Cell-binding factor, enhancing bacterial adherence to and invasion of host cells	Campylobacter jejuni subsp. jejuni NCTC 11168	Offensive virulence factors	Adherence	27.8	63.6	1.3e-21	243
Chromosome	T6SS-1 (VF0429)	Essential for virulence and plays an important role in the intracellular lifestyle of B. pseudomallei; In B. mallei , the T6SS cluster homologous to B. pseudomallei T6SS-1, is important for actin-based motility, multinucleated giant cell formation, intracellular growth in murine macrophages, and virulence in hamsters	Burkholderia pseudomallei K96243	Offensive virulence factors	Secretion system	38.6	97.9	7.9e-151	1361
Chromosome	Polar flagella (VF0473)	Necessary for motility, adhesion and invasion; glycosylation of the flagellin may play a role in provoking a proinflammatory response	Aeromonas hydrophila ML09-119	Offensive virulence factors	Adherence	28.4	86.1	3.8e-14	178
Chromosome	Polar flagella (VF0473)	Necessary for motility, adhesion and invasion; glycosylation of the flagellin may play a role in provoking a proinflammatory response	Aeromonas hydrophila ML09-119	Offensive virulence factors	Adherence	33	96	2.8e-28	300
Chromosome	Polar flagella (VF0473)	Necessary for motility, adhesion and invasion; glycosylation of the flagellin may play a role in provoking a proinflammatory response	Aeromonas hydrophila ML09-119	Offensive virulence factors	Adherence	29	95.5	4.6e-20	229
Chromosome	FbpABC (VF0272)	Encodes a periplasmic-binding protein-dependent iron transport system necessary for the utilization of iron bound to transferrin or iron chelates, FbpA is the periplasmic Fe3+ binding protein	Neisseria meningitidis MC58	Nonspecific virulence factor	Iron uptake system	27.3	94.1	2.6e-19	222
Chromosome	Acinetobactin (VF0467)	High-affinity catechol-hydroxamate siderophore competing with host cells for iron	Acinetobacter baumannii ACICU	Nonspecific virulence factor	Iron uptake system	28.8	37.6	1.9e-18	218
Chromosome	Capsule (VF0144)	Resistant to complement deposition and masks cell wall-associated complement from being recognized by the complement receptors on phagocytes	Streptococcus pneumoniae TIGR4	Defensive virulence factors	Antiphagocytosis	35.4	39.4	5.8e-26	282
Chromosome	Pyoverdine (VF0094)	Effective at acquiring iron from transferrin and lactoferrin; cytotoxic due to its ability to stimulating the production of reactive oxygen species	Pseudomonas aeruginosa PAO1	Nonspecific virulence factor	Iron uptake system	35.8	32.7	2.9E-311	2752
Chromosome	OatA (VF0441)	An Listeria peptidoglycan modifying enzyme that acetylates muramic acid residues of L. monocytogenes peptidoglycan critical for the bacterial survival in infected hosts	Listeria monocytogenes EGD-e	-	-	30.6	52.9	3.7e-39	397
Chromosome	Alginate (VF0091)	Allows the bacteria form biofilm; contributes to the persistence of the bacteria in the CF lung: act as an adhesin, preventing the bacteria from being expelled from the lung, and alginate slime layer makes it more difficult for phagocytes to ingest and kill the bacteria	Pseudomonas aeruginosa PAO1	Defensive virulence factors;Defensive virulence factors	Antiphagocytosis;Serum resistance	33.2	80.8	3.8e-48	473
Chromosome	Capsule (VF0274)	Inhibits the binding of the activated complement factor C3b to the surface of S. agalactiae, preventing the activation of the alternative complement pathway and inhibits complement-mediated opsonophagocytosis	Streptococcus agalactiae 2603V/R	Defensive virulence factors;Defensive virulence factors	Antiphagocytosis;Serum resistance	32.4	64.8	3.5e-45	448
Chromosome	FbpABC (VF0272)	Encodes a periplasmic-binding protein-dependent iron transport system necessary for the utilization of iron bound to transferrin or iron chelates, FbpA is the periplasmic Fe3+ binding protein	Neisseria meningitidis MC58	Nonspecific virulence factor	Iron uptake system	38.9	83.9	2.3e-34	352
Chromosome	Beta-hemolysin/cytolysin (CVF171)	-	Streptococcus agalactiae 2603V/R	Offensive virulence factors	Toxin	35.4	52.2	3.1e-29	310
Chromosome	Ent (VF0562)	May be necessary for penetration to deeper tissues	Klebsiella pneumoniae subsp. pneumoniae NTUH-K2044	Nonspecific virulence factor	Iron uptake system	35.9	94.7	1.1e-48	477
Chromosome	HitABC (VF0268)	hitABC(fbpABC) operon encodes a periplasmic-binding protein-dependent iron transport system necessary for the utilization of iron bound to transferrin or iron chelates	Haemophilus influenzae Rd KW20	Nonspecific virulence factor	Iron uptake system	32.8	88.8	5.6e-45	445
Chromosome	LPS (VF0561)	Resistant to serum complement.Also play a role in protecting bacteria from antimicrobial peptides, including polymyxin antibiotics;	Klebsiella pneumoniae subsp. pneumoniae NTUH-K2044	Defensive virulence factors	Serum resistance	25.1	41.5	7.9e-08	126
Chromosome	Beta-hemolysin/cytolysin (CVF171)	-	Streptococcus agalactiae 2603V/R	Offensive virulence factors	Toxin	33.5	77.6	8.6e-21	235
Chromosome	LOS (VF0326)	LOS diversity is important for the ability to colonize a wide variety of hosts and intestinal niches.The ability to generate variation at high frequency, the molecular mimicry evident in LOS structure support a role in the avoidance of host defences.The similarity of LOS structures to host gangliosides and the subsequent ability to generate crossreacting antibodies forms the pathological basis fo…	Campylobacter jejuni subsp. jejuni NCTC 11168	Offensive virulence factors	Adherence	34.4	66.5	1e-20	234
Chromosome	Colibactin (VF0573)	Inducing DNA damage;	Klebsiella pneumoniae subsp. pneumoniae 1084	Offensive virulence factors	Toxin	28.4	85.5	1.3e-36	373
Chromosome	Allantion utilization (VF0572)	Providing a nitrogen source to increase virulence in K. pneumoniae at certain sites of infection	Klebsiella pneumoniae subsp. pneumoniae NTUH-K2044	-	-	23.8	87.3	1.8e-06	111
Chromosome	Capsule (VF0323)	Play an important role in bacterial survival and persistence in the environment and evasion of host immune response.The presence of heptose residues in the capsule may be important for virulence. Heptose residues found in some cell surface-located glycoconjugates are required for adhesion;	Campylobacter jejuni subsp. jejuni NCTC 11168	Offensive virulence factors;Defensive virulence factors	Adherence;Phase variation	24.3	46.4	9.7e-10	141
Chromosome	Pyochelin (VF0095)	Effective at promoting iron uptake in P. aeruginosa; catalyzes the formation of tissue-damaging free radicals; pyochelin also binds other transition metals (e.g. Mo(IV), Co(II)) with appreciable affinity and is implicated in the delivery of both Co(II) and Mo(IV) to P. aeruginosa cells	Pseudomonas aeruginosa PAO1	Nonspecific virulence factor	Iron uptake system	30.6	95.5	1.1e-47	470
Chromosome	RicA (VF0414)	Specifically interacts with GDP bound form of Rab2. The RicA-Rab2 interaction may affect the maturation of the Brucella-containing vacuole in a way that slows intracellular replication, thereby contributing to the evasion of the innate immune system.	Brucella melitensis bv. 1 str. 16M	-	-	38.1	88.6	1.2e-24	267
Chromosome	Beta-hemolysin/cytolysin (CVF171)	-	Streptococcus agalactiae 2603V/R	Offensive virulence factors	Toxin	30.1	88.9	9.3e-19	218
Chromosome	pyoverdine (IA001)	Effective at acquiring iron from transferrin and lactoferrin.Cytotoxic due to its ability to stimulating the production of reactive oxygen species;	Pseudomonas aeruginosa PAO1	Nonspecific virulence factor	Iron uptake system	36	63.6	0	6900
Chromosome	Colibactin (VF0573)	Inducing DNA damage;	Klebsiella pneumoniae subsp. pneumoniae 1084	Offensive virulence factors	Toxin	33.3	86	5e-44	437
Chromosome	Colibactin (VF0573)	Inducing DNA damage;	Klebsiella pneumoniae subsp. pneumoniae 1084	Offensive virulence factors	Toxin	33.2	100	3.2e-37	377
Chromosome	The repeat in toxin (RTX) (CVF795)	-	Aeromonas hydrophila subsp. hydrophila ATCC 7966	-	-	33.3	68.1	2.1e-22	250
Chromosome	FbpABC (VF0272)	Encodes a periplasmic-binding protein-dependent iron transport system necessary for the utilization of iron bound to transferrin or iron chelates, FbpA is the periplasmic Fe3+ binding protein	Neisseria meningitidis MC58	Nonspecific virulence factor	Iron uptake system	33.1	63.1	5.5e-21	238
Chromosome	Allantion utilization (VF0572)	Providing a nitrogen source to increase virulence in K. pneumoniae at certain sites of infection	Klebsiella pneumoniae subsp. pneumoniae NTUH-K2044	-	-	29.4	60.3	3.5e-11	153
Chromosome	Mycobactin (VF0299)	Cell-association mycobactin participates in iron internalization and/or to serve as a temporary iron-holding molecule to prevent sudden influx of excess iron if the metal suddenly becomes available after a period of iron limitation	Mycobacterium tuberculosis H37Rv	Nonspecific virulence factor	Iron uptake system	30.3	93.1	4.8e-32	335
Chromosome	FbpABC (VF0272)	Encodes a periplasmic-binding protein-dependent iron transport system necessary for the utilization of iron bound to transferrin or iron chelates, FbpA is the periplasmic Fe3+ binding protein	Neisseria meningitidis MC58	Nonspecific virulence factor	Iron uptake system	35.2	90.7	3.5e-28	299
Chromosome	HitABC (VF0268)	hitABC(fbpABC) operon encodes a periplasmic-binding protein-dependent iron transport system necessary for the utilization of iron bound to transferrin or iron chelates	Haemophilus influenzae Rd KW20	Nonspecific virulence factor	Iron uptake system	27.8	71.8	1.9e-18	216
Chromosome	pyoverdine (IA001)	Effective at acquiring iron from transferrin and lactoferrin.Cytotoxic due to its ability to stimulating the production of reactive oxygen species;	Pseudomonas aeruginosa PAO1	Nonspecific virulence factor	Iron uptake system	25	89.2	1.7e-21	244
Chromosome	Polar flagella (VF0473)	Necessary for motility, adhesion and invasion; glycosylation of the flagellin may play a role in provoking a proinflammatory response	Aeromonas hydrophila ML09-119	Offensive virulence factors	Adherence	34.8	96	1.4e-32	337
Chromosome	Enterobactin (VF0228)	Iron uptake: the siderophore enterobactin imported through the FepA receptor and the FepBCDG system	Escherichia coli CFT073	Nonspecific virulence factor	Iron uptake system	27.5	63.4	5.7e-19	222
Chromosome	HitABC (VF0268)	hitABC(fbpABC) operon encodes a periplasmic-binding protein-dependent iron transport system necessary for the utilization of iron bound to transferrin or iron chelates	Haemophilus influenzae Rd KW20	Nonspecific virulence factor	Iron uptake system	37.4	81.8	2.8e-38	386
Chromosome	Rhizoferrin (VF0551)	Siderophore-mediated Iron acquisition	Francisella tularensis subsp. tularensis SCHU S4	Nonspecific virulence factor	Iron uptake system	25.1	91.1	1.3e-16	201
Chromosome	Polar flagella (VF0473)	Necessary for motility, adhesion and invasion; glycosylation of the flagellin may play a role in provoking a proinflammatory response	Aeromonas hydrophila ML09-119	Offensive virulence factors	Adherence	33.5	92.6	3.7e-27	290
Chromosome	Polar flagella (VF0473)	Necessary for motility, adhesion and invasion; glycosylation of the flagellin may play a role in provoking a proinflammatory response	Aeromonas hydrophila ML09-119	Offensive virulence factors	Adherence	29.3	94.3	5.8e-10	142
Chromosome	Colibactin (VF0573)	Inducing DNA damage;	Klebsiella pneumoniae subsp. pneumoniae 1084	Offensive virulence factors	Toxin	27.1	82.7	5.2e-26	283
Chromosome	Colibactin (VF0573)	Inducing DNA damage;	Klebsiella pneumoniae subsp. pneumoniae 1084	Offensive virulence factors	Toxin	24.1	97	2.1e-24	269
Chromosome	Polar flagella (VF0473)	Necessary for motility, adhesion and invasion; glycosylation of the flagellin may play a role in provoking a proinflammatory response	Aeromonas hydrophila ML09-119	Offensive virulence factors	Adherence	34.9	90.3	3.8e-35	359
Chromosome	Polar flagella (VF0473)	Necessary for motility, adhesion and invasion; glycosylation of the flagellin may play a role in provoking a proinflammatory response	Aeromonas hydrophila ML09-119	Offensive virulence factors	Adherence	38.4	96.4	9.2e-39	390
Chromosome	Polar flagella (CVF786)	Necessary for motility, adhesion and invasion.Glycosylation of the flagellin may play a role in provoking a proinflammatory response;	Aeromonas hydrophila subsp. hydrophila ATCC 7966	Offensive virulence factors	Adherence	36.7	86.3	3.3e-26	282
Chromosome	Polar flagella (VF0473)	Necessary for motility, adhesion and invasion; glycosylation of the flagellin may play a role in provoking a proinflammatory response	Aeromonas hydrophila ML09-119	Offensive virulence factors	Adherence	35.3	88.8	1.2e-31	329
Chromosome	TlyC (VF0489)	Plays a role in phagosomal escape by rickettsiae	Rickettsia typhi str. Wilmington	-	-	28.6	53.3	9e-23	254
Chromosome	Polar flagella (VF0473)	Necessary for motility, adhesion and invasion; glycosylation of the flagellin may play a role in provoking a proinflammatory response	Aeromonas hydrophila ML09-119	Offensive virulence factors	Adherence	32.5	98	1.4e-28	302
Chromosome	KatA (VF0454)	Detoxifies H2O2; Protects against ROS (Reactive oxygen species), a family of chemical that are oxidized version of molecular oxygen, including hydrogen peroxide, superoxide and hydroxyl radicals	Neisseria meningitidis MC58	Defensive virulence factors	Stress protein	48.2	97.8	2e-130	1183
Chromosome	ClpC (VF0072)	An ATPase promoting early escape form the phagosome of macrophages; ClpC is also required for adhesion and invasion, possibly by modulating the expression of InlA,InlB and ActA	Listeria monocytogenes EGD-e	Defensive virulence factors	Stress protein	37.5	49.2	2.9e-16	196
Chromosome	FbpABC (VF0272)	Encodes a periplasmic-binding protein-dependent iron transport system necessary for the utilization of iron bound to transferrin or iron chelates, FbpA is the periplasmic Fe3+ binding protein	Neisseria meningitidis MC58	Nonspecific virulence factor	Iron uptake system	34.6	81.1	1.6e-42	424
Chromosome	Polar flagella (CVF786)	Necessary for motility, adhesion and invasion.Glycosylation of the flagellin may play a role in provoking a proinflammatory response;	Aeromonas hydrophila subsp. hydrophila ATCC 7966	Offensive virulence factors	Adherence	33.2	91.3	3.9e-32	333
Chromosome	Capsule (VF0144)	Resistant to complement deposition and masks cell wall-associated complement from being recognized by the complement receptors on phagocytes	Streptococcus pneumoniae TIGR4	Defensive virulence factors	Antiphagocytosis	26.5	48.1	9.1e-15	185
Chromosome	Capsule I (VF0436)	A key virulence determinant and that loss of capsule production results in severe attenuation in animal models of disease	Burkholderia pseudomallei K96243	Defensive virulence factors	Antiphagocytosis	30.2	62.5	8.4e-10	141
Chromosome	BfmRS (VF0463)	Controls biofilm formation and cellular morphology; participates in cell adhesion, resistance to serum killing and antibiotic susceptibility	Acinetobacter baumannii ACICU	Regulation of virulence-associated genes	Regulation	43.7	96.9	4.1e-46	453
Chromosome	PhoP/R (CVF331)	-	Mycobacterium tuberculosis H37Rv	Regulation of virulence-associated genes	Regulation	30.6	64.2	4.5e-26	283
Chromosome	Pyochelin (VF0095)	Effective at promoting iron uptake in P. aeruginosa; catalyzes the formation of tissue-damaging free radicals; pyochelin also binds other transition metals (e.g. Mo(IV), Co(II)) with appreciable affinity and is implicated in the delivery of both Co(II) and Mo(IV) to P. aeruginosa cells	Pseudomonas aeruginosa PAO1	Nonspecific virulence factor	Iron uptake system	26.3	89.7	2e-30	321
Chromosome	Mycobactin (VF0299)	Cell-association mycobactin participates in iron internalization and/or to serve as a temporary iron-holding molecule to prevent sudden influx of excess iron if the metal suddenly becomes available after a period of iron limitation	Mycobacterium tuberculosis H37Rv	Nonspecific virulence factor	Iron uptake system	28.1	96.6	1.6e-24	270
Chromosome	curli fibers/thin aggregative fimbriae (AGF) (AI094)	-	Salmonella enterica subsp. enterica serovar Typhimurium str. LT2	-	-	39.2	8.7	7.4e-06	111
Chromosome	Urease (VF0050)	An important colonization factor, contributes to acid resistance, epithelial cell damage, chemotactic behavior, and nitrogen metabolism	Helicobacter pylori 26695	-	-	24	71.1	5.7e-19	220
Chromosome	Urease (VF0050)	An important colonization factor, contributes to acid resistance, epithelial cell damage, chemotactic behavior, and nitrogen metabolism	Helicobacter pylori 26695	-	-	53.7	93.1	1.1e-53	518
Chromosome	Urease (VF0050)	An important colonization factor, contributes to acid resistance, epithelial cell damage, chemotactic behavior, and nitrogen metabolism	Helicobacter pylori 26695	-	-	54.8	79.4	3.2e-177	1588
Chromosome	Urease (VF0050)	An important colonization factor, contributes to acid resistance, epithelial cell damage, chemotactic behavior, and nitrogen metabolism	Helicobacter pylori 26695	-	-	52	98	6.3e-23	250
Chromosome	Pyochelin (VF0095)	Effective at promoting iron uptake in P. aeruginosa; catalyzes the formation of tissue-damaging free radicals; pyochelin also binds other transition metals (e.g. Mo(IV), Co(II)) with appreciable affinity and is implicated in the delivery of both Co(II) and Mo(IV) to P. aeruginosa cells	Pseudomonas aeruginosa PAO1	Nonspecific virulence factor	Iron uptake system	32.9	70.5	6.2e-13	168
Chromosome	The repeat in toxin (RTX) (CVF795)	-	Aeromonas hydrophila subsp. hydrophila ATCC 7966	-	-	31.4	86.5	1.9e-16	197
Chromosome	Enterobactin (VF0228)	Iron uptake: the siderophore enterobactin imported through the FepA receptor and the FepBCDG system	Escherichia coli CFT073	Nonspecific virulence factor	Iron uptake system	27.8	98	1.1e-35	366
Chromosome	Mycobactin (VF0299)	Cell-association mycobactin participates in iron internalization and/or to serve as a temporary iron-holding molecule to prevent sudden influx of excess iron if the metal suddenly becomes available after a period of iron limitation	Mycobacterium tuberculosis H37Rv	Nonspecific virulence factor	Iron uptake system	25.1	77	4.7e-16	197
Chromosome	Acinetobactin (VF0467)	High-affinity catechol-hydroxamate siderophore competing with host cells for iron	Acinetobacter baumannii ACICU	Nonspecific virulence factor	Iron uptake system	28.7	44	7e-12	161
Chromosome	Polar flagella (CVF786)	Necessary for motility, adhesion and invasion.Glycosylation of the flagellin may play a role in provoking a proinflammatory response;	Aeromonas hydrophila subsp. hydrophila ATCC 7966	Offensive virulence factors	Adherence	32.5	75	1.7e-13	172
Chromosome	Acinetobactin (VF0467)	High-affinity catechol-hydroxamate siderophore competing with host cells for iron	Acinetobacter baumannii ACICU	Nonspecific virulence factor	Iron uptake system	27.9	75.5	4.3e-16	195
Chromosome	HitABC (VF0268)	hitABC(fbpABC) operon encodes a periplasmic-binding protein-dependent iron transport system necessary for the utilization of iron bound to transferrin or iron chelates	Haemophilus influenzae Rd KW20	Nonspecific virulence factor	Iron uptake system	34.8	71.9	9.1e-40	400
Chromosome	The repeat in toxin (RTX) (CVF795)	-	Aeromonas hydrophila subsp. hydrophila ATCC 7966	-	-	37.1	86	6.8e-31	322
Chromosome	Beta-hemolysin/cytolysin (CVF171)	-	Streptococcus agalactiae 2603V/R	Offensive virulence factors	Toxin	27.1	78.9	1e-12	165
Chromosome	Acinetobactin (VF0467)	High-affinity catechol-hydroxamate siderophore competing with host cells for iron	Acinetobacter baumannii ACICU	Nonspecific virulence factor	Iron uptake system	38	81.6	3.8e-53	515
Chromosome	Acinetobactin (VF0467)	High-affinity catechol-hydroxamate siderophore competing with host cells for iron	Acinetobacter baumannii ACICU	Nonspecific virulence factor	Iron uptake system	29.9	89.7	4e-32	334
Chromosome	Acinetobactin (VF0467)	High-affinity catechol-hydroxamate siderophore competing with host cells for iron	Acinetobacter baumannii ACICU	Nonspecific virulence factor	Iron uptake system	44.2	100	9.1e-63	597
Chromosome	Allantion utilization (VF0572)	Providing a nitrogen source to increase virulence in K. pneumoniae at certain sites of infection	Klebsiella pneumoniae subsp. pneumoniae NTUH-K2044	-	-	41.1	26.1	1e-06	114
Chromosome	FbpABC (VF0272)	Encodes a periplasmic-binding protein-dependent iron transport system necessary for the utilization of iron bound to transferrin or iron chelates, FbpA is the periplasmic Fe3+ binding protein	Neisseria meningitidis MC58	Nonspecific virulence factor	Iron uptake system	33	80.2	6.2e-36	367
Chromosome	Pyochelin (VF0095)	Effective at promoting iron uptake in P. aeruginosa; catalyzes the formation of tissue-damaging free radicals; pyochelin also binds other transition metals (e.g. Mo(IV), Co(II)) with appreciable affinity and is implicated in the delivery of both Co(II) and Mo(IV) to P. aeruginosa cells	Pseudomonas aeruginosa PAO1	Nonspecific virulence factor	Iron uptake system	35	90.9	4.8e-21	237
Chromosome	Polar flagella (CVF786)	Necessary for motility, adhesion and invasion.Glycosylation of the flagellin may play a role in provoking a proinflammatory response;	Aeromonas hydrophila subsp. hydrophila ATCC 7966	Offensive virulence factors	Adherence	32.3	76.7	2.9e-32	335
PlasmidA	VirB/VirD4 type IV secretion system (VF0369)	Crucial for establishment of infection in the primary niche- the endothelial cells, required for colonization of endothelial cells, by mediating the intracellular delivery of effector proteins (BepA-BepG). Translocation of the Beps provokes distinct cellular phenotypes: (i) a massive cytoskeleton rearrangement, resulting in the engulfment of bacterial aggregates (a phenotype called 'invasome' for…	Bartonella henselae str. Houston-1	Offensive virulence factors	Secretion system	33.3	41.7	4.5e-17	204

## Sheet: Table S4
Table S4. Identification of Drug Resistance Genes
Drug Class	Gene No.
tetracycline antibiotic	56
macrolide antibiotic	50
fluoroquinolone antibiotic	30
penam	25
aminocoumarin antibiotic	19
peptide antibiotic	17
cephalosporin	16
phenicol antibiotic	16
rifamycin antibiotic	15
aminoglycoside antibiotic	12
glycopeptide antibiotic	12
fosfomycin	10
lincosamide antibiotic	10
cephamycin	10
pleuromutilin antibiotic	8
nitroimidazole antibiotic	8
oxazolidinone antibiotic	7
acridine dye	7
streptogramin antibiotic	7
triclosan	6
carbapenem	5
glycylcycline	5
isoniazid	5
bicyclomycin	4
mupirocin	3
diaminopyrimidine antibiotic	3
sulfonamide antibiotic	2
monobactam	2
nucleoside antibiotic	1
penem	1
elfamycin antibiotic	1

## Sheet: Table S5
Table S5. Identification of Genes Involved in Pathogen-Host Interactions and Prediction of Phenotypic Impact
Location	Hit Gene Name	Gene Function	Pathogen Species	Host Species	Host classification	Mutant Phenotype	Disease	Identity(%)	Coverage(%)	Evalue	Score
Chromosome	YHB1	NO-scavenging flavohemoglobin	Candida albicans	Mus musculus (related: house mouse)	Rodents	reduced virulence	Candidiasis	35.6	36.7	1.9e-11	159
Chromosome	gyrA;GyrA	DNA gyrase;DNA gyrase (bacterial topoisomerase II)	Burkholderia glumae	Oryza sativa (related: rice)	Monocots	chemistry target: resistance to chemical;chemistry target: sensitivity to chemical;reduced virulence;loss of pathogenicity	Bacterial grain rot	37.9	96.3	1.7e-137	1249
Chromosome	Vatr1	TetR family of transcriptional regulators	Clavibacter michiganensis	Solanum lycopersicum (related: tomato)	Eudicots	reduced virulence	Wilt and canker disease of tomato	35.4	15.4	6.1e-06	112
Chromosome	BbCypC	Cyclophilin	Beauveria bassiana	Galleria mellonella (related: greater wax moth)	Moths	unaffected pathogenicity	White muscardine disease	45.8	84.5	1.7e-32	338
Chromosome	XC_0481	Anthranilate synthase component II	Xanthomonas campestris	Raphanus sativus (related: radish)	Eudicots	reduced virulence	Black rot disease	50.3	86	1.2e-48	478
Chromosome	FGSG_10725	protein kinase	Fusarium graminearum	Triticum (related: wheat)	Monocots	lethal	Fusarium ear blight	28.5	39.2	8.6e-28	302
Chromosome	pknH	serine/threonine kinase	Mycobacterium tuberculosis	Mus musculus (related: house mouse)	Rodents	increased virulence (hypervirulence)	Tuberculosis	37.3	65.6	2.1e-44	444
Chromosome	pbpA	Transpeptidase	Mycobacterium tuberculosis	Cavia porcellus (related: domestic guinea pig);Mus musculus (related: house mouse)	Rodents	unaffected pathogenicity;reduced virulence	Tuberculosis	61.9	99.6	8e-167	1500
Chromosome	rodA	Transglycosylase	Mycobacterium tuberculosis	Cavia porcellus (related: domestic guinea pig);Mus musculus (related: house mouse)	Rodents	unaffected pathogenicity;reduced virulence	Tuberculosis	62.9	96.7	3.8e-161	1451
Chromosome	pqsH	Quorum sensing system to regulate several genes required for its survival and pathogenicity within the host.	Pseudomonas aeruginosa	Mus musculus (related: house mouse)	Rodents	reduced virulence	Urinary tract infections	27.2	92	4.7e-17	207
Chromosome	LysX	Bifunctional protein with lysyl transferase and lysyl-tRNA synthetase activity	Mycobacterium avium	Homo sapiens (related: human)	Primates	increased virulence (hypervirulence)	Respiratory illness	63.2	97.1	0	3576
Chromosome	dspI	Enoyl-coenzyme A (CoA) hydratase	Pseudomonas aeruginosa	Mus musculus (related: house mouse);Homo sapiens (related: human)	Primates;Rodents	reduced virulence	Infections	34.3	91.9	4.3e-26	284
Chromosome	ydiD	Plant pathogenicity factor-like protein	Salmonella enterica	Mus musculus (related: house mouse)	Rodents	reduced virulence	Salmonellosis	30.4	70.4	2.7e-34	357
Chromosome	kdgR	virulence negative regulators	Dickeya solani	Solanum tuberosum (related: potato)	Eudicots	unaffected pathogenicity	Soft rot	31.3	93.5	1.8e-26	287
Chromosome	fhpB	flavohemoglobins	Aspergillus fumigatus	Galleria mellonella (related: greater wax moth)	Moths	unaffected pathogenicity	Invasive pulmonary aspergillosis	26.4	59.3	3.8e-11	156
Chromosome	iaaH-1	biosynthesis of IAA	Pseudomonas savastanoi	Olea europaea (related: common olive)	Eudicots	reduced virulence	Olive knot disease	28.8	83.1	1.7e-22	255
Chromosome	MFP1	beta-oxidation	Magnaporthe oryzae	Oryza sativa (related: rice)	Monocots	reduced virulence	Rice blast	37.4	89.7	1.6e-37	383
Chromosome	pks15	Clade III polyketide synthase	Beauveria bassiana	Spodoptera exigua (related: beet armyworm);Bombyx mori (related: domestic silkworm)	Moths	reduced virulence	White muscardine disease	35.8	69.9	2.4e-26	287
Chromosome	SidI	Acyl-CoA ligase	Aspergillus fumigatus	Mus musculus (related: house mouse)	Rodents	reduced virulence	Aspergillosis	26.4	96.3	4.8e-32	338
Chromosome	ydiD	Plant pathogenicity factor-like protein	Salmonella enterica	Mus musculus (related: house mouse)	Rodents	reduced virulence	Salmonellosis	34.1	19.5	3.5e-18	219
Chromosome	StpC	Cysteine protease	Staphylococcus aureus	Gallus gallus (related: chicken)	Birds	unaffected pathogenicity	Skin infections;respiratory diseases;food poisoning	29.3	75.9	3e-23	260
Chromosome	putA	Bifunctional enzyme which converts proline to glutamate	Pseudomonas aeruginosa	Mus musculus (related: house mouse)	Rodents	reduced virulence	Pneumonia	27	88.2	2.9e-42	426
Chromosome	VTL1	intracellular triacylglycerol lipases	Magnaporthe oryzae	Oryza sativa (related: rice)	Monocots	unaffected pathogenicity	Rice blast	28.6	82.6	2.9e-42	426
Chromosome	AldA (PSPTO_0092)	Indole-3-acetaldehyde dehydrogenase	Pseudomonas syringae	Arabidopsis thaliana (related: thale cress)	Eudicots	reduced virulence	Bacterial speck of tomato	31.5	86	4e-41	416
Chromosome	fabG1	3-ketoacyl-acyl carrier protein reductase	Ralstonia solanacearum	Solanum lycopersicum (related: tomato)	Eudicots	lethal	Bacterial wilt	35	68.2	8.6e-20	230
Chromosome	fabG1	3-ketoacyl-acyl carrier protein reductase	Ralstonia solanacearum	Solanum lycopersicum (related: tomato)	Eudicots	lethal	Bacterial wilt	30.9	98	2.6e-20	234
Chromosome	dosR (devR);devR	Two-Component Regulatory Systems	Mycobacterium tuberculosis	Mus musculus (related: house mouse)	Rodents	increased virulence (hypervirulence)	Tuberculosis	39.5	96.6	1.7e-33	347
Chromosome	vraS	Sensor protein	Staphylococcus aureus	Galleria mellonella (related: greater wax moth)	Moths	increased virulence (hypervirulence)	Pneumonia	30.8	49.6	1.6e-16	203
Chromosome	SOD2	Superoxide dismutase	Cryptococcus gattii vgiii	Mus musculus (related: house mouse)	Rodents	loss of pathogenicity	Meningoencephalitis	42.4	91.5	2e-42	424
Chromosome	SOD2	Superoxide dismutase	Cryptococcus neoformans	Mus musculus (related: house mouse)	Rodents	loss of pathogenicity	Cryptococcosis	41.1	94.7	5.4e-40	403
Chromosome	pvdL	Iron siderophore	Pseudomonas aeruginosa	Mus musculus (related: house mouse)	Rodents	loss of pathogenicity	Opportunistic infections	35.1	90.2	4.1e-91	848
Chromosome	ppsA	Phthiocerol synthesis polyketide synthase	Mycobacterium tuberculosis	Mus musculus (related: house mouse)	Rodents	reduced virulence	Tuberculosis	39.8	63.9	1.7e-197	1769
Chromosome	raxP (cysD)	Sulfate adenylyltransferase (ATP) required for Ax21 activity	Xanthomonas oryzae	Oryza sativa (related: rice)	Monocots	increased virulence (hypervirulence)	Bacterial blight	69.4	98.7	5e-119	1086
Chromosome	raxQ	Adenylylsulfate kinase protein required for Ax21 (synonym: AvrXa21) activity	Xanthomonas oryzae	Oryza sativa (related: rice)	Monocots	increased virulence (hypervirulence)	Bacterial blight	61.8	93.8	7.5e-218	1941
Chromosome	THR1	Trihydroxynaphthalene reductase	Sclerotinia sclerotiorum	Brassica napus (related: rape)	Eudicots	unaffected pathogenicity	White mold	28.6	93.3	4.4e-18	215
Chromosome	SOD2	Superoxide dismutase	Cryptococcus neoformans	Mus musculus (related: house mouse)	Rodents	loss of pathogenicity	Cryptococcosis	41.1	94.7	5.4e-40	403
Chromosome	htrA	Secreted chaperone/protease	Listeria monocytogenes	Potorous tridactylus (related: long-nosed potoroo);Mus musculus (related: house mouse);Homo sapiens (related: human)	Marsupials;Primates;Rodents	unaffected pathogenicity;reduced virulence	Listeriosis	29	73.9	1.1e-19	230
Chromosome	rmlA	Glucose-1-phosphate thymidylyltransferase	Pseudomonas aeruginosa	Lactuca sativa (related: garden lettuce);Mus musculus (related: house mouse)	Eudicots;Rodents	reduced virulence;loss of pathogenicity	Infections	62.1	97.6	3.8e-100	923
Chromosome	ppe10	Substrate of ESX-5	Mycobacterium marinum	Danio rerio (related: zebrafish)	Bony fishes	reduced virulence	Opportunistic infections	35.4	83.2	8.7e-06	108
Chromosome	glcV	Resistance to a Wall teichoic acid (WTA)-binding bacteriophage	Listeria monocytogenes	Mus musculus (related: house mouse)	Rodents	reduced virulence	Listeriosis	33.9	95.9	7.1e-44	438
Chromosome	rfbE	O-antigen export system ATP-binding protein	Brucella abortus	Mus musculus (related: house mouse)	Rodents	unaffected pathogenicity;reduced virulence	Brucellosis	41.2	88.6	1.1e-48	479
Chromosome	Rv3780	proteasome activator	Mycobacterium tuberculosis	Mus musculus (related: house mouse)	Rodents	reduced virulence	Tuberculosis	69.6	99.5	1e-58	564
Chromosome	ZtPks8	Polyketide synthase	Zymoseptoria tritici	Triticum aestivum (related: bread wheat)	Monocots	unaffected pathogenicity	Septoria tritici blotch (stb)	26.6	90.7	7.1e-24	266
Chromosome	potA	ABC transporter ATP-binding protein - spermidine/putrescine transport	Streptococcus pneumoniae	Mus musculus (related: house mouse)	Rodents	reduced virulence	Pneumococcal pneumonia	34.2	96.1	1.5e-53	522
Chromosome	degU	Orphan response regulator	Listeria monocytogenes	Mus musculus (related: house mouse)	Rodents	reduced virulence	Listeriosis	31.6	95.5	5.4e-22	248
Chromosome	ClpV	Translocation of T6SS effector proteins essential for virulence	Bordetella bronchiseptica	Mus musculus (related: house mouse)	Rodents	reduced virulence	Bordetellosis	40.7	76.9	7e-131	1192
Chromosome	MCC	Encoding methylcrotonyl-CoA-carboxylase	Fusarium graminearum	Triticum aestivum (related: bread wheat)	Monocots	reduced virulence	Fusarium head blight	45.5	34.7	2e-28	306
Chromosome	fabG1	3-ketoacyl-acyl carrier protein reductase	Ralstonia solanacearum	Solanum lycopersicum (related: tomato)	Eudicots	lethal	Bacterial wilt	31.9	98.6	6e-26	283
Chromosome	lsr2 (MAB_0545)	Small nucleoid-associated protein	Mycobacteroides abscessus	Mus musculus (related: house mouse);Acanthamoeba castellanii (no common name found);Danio rerio (related: zebrafish)	Rodents;Eukaryotes;Bony fishes	reduced virulence	Pulmonary and cutaneo-mucous infections	44.4	100	1.6e-19	224
Chromosome	iroC	Putative ABC transporter protein	Salmonella enterica	Homo sapiens (related: human);Mus musculus (related: house mouse)	Primates;Rodents	reduced virulence	Salmonellosis	27.5	96.5	1.8e-53	523
Chromosome	iroC	Putative ABC transporter protein	Salmonella enterica	Homo sapiens (related: human);Mus musculus (related: house mouse)	Primates;Rodents	reduced virulence	Salmonellosis	33	70.7	3e-65	625
Chromosome	STM14_1005	Putative acyl-CoA dehydrogenase	Salmonella enterica	Mus musculus (related: house mouse)	Rodents	reduced virulence	Salmonellosis	24.6	86.3	1.8e-17	211
Chromosome	qoxB	Terminal Oxidases	Staphylococcus aureus	Mus musculus (related: house mouse)	Rodents	reduced virulence	Skin infections;respiratory diseases;food poisoning	45.6	83.8	1.2e-124	1137
Chromosome	fabG1	3-ketoacyl-acyl carrier protein reductase	Ralstonia solanacearum	Solanum lycopersicum (related: tomato)	Eudicots	lethal	Bacterial wilt	38.7	81	2.2e-34	356
Chromosome	FepB (VK055_1926)	periplasmic enterobactin transporter	Klebsiella pneumoniae	Mus musculus (related: house mouse)	Rodents	reduced virulence	Pneumonia	42.4	86	1.4e-56	548
Chromosome	pao	polyamine oxidase	Ustilago maydis	Zea mays (related: maize)	Monocots	reduced virulence;loss of pathogenicity	Corn smut	48.9	9.8	6.6e-06	112
Chromosome	CspD ( WP_003488188.1)	Uncharacterized protein	Xanthomonas oryzae	Oryza sativa (related: rice)	Monocots	unaffected pathogenicity	Bacterial leaf blight	61.2	100	3.4e-20	228
Chromosome	kdgR	virulence negative regulators	Dickeya solani	Solanum tuberosum (related: potato)	Eudicots	unaffected pathogenicity	Soft rot	31.1	63.4	4.2e-14	181
Chromosome	dosR (devR);devR	Two-Component Regulatory Systems	Mycobacterium tuberculosis	Mus musculus (related: house mouse)	Rodents	increased virulence (hypervirulence)	Tuberculosis	37.6	96.2	4.4e-29	309
Chromosome	iaaH-1	biosynthesis of IAA	Pseudomonas savastanoi	Olea europaea (related: common olive)	Eudicots	reduced virulence	Olive knot disease	43.6	29.2	2.7e-33	349
Chromosome	Pot13p	3-ketoacyl-CoA thiolases	Candida albicans	Gallus gallus (related: chicken)	Birds	unaffected pathogenicity	Disseminated candidiasis	31.3	87.6	5.4e-44	440
Chromosome	clbD	3-Hydroxybutyryl-CoA dehydrogenase	Escherichia coli	Mus musculus (related: house mouse)	Rodents	unaffected pathogenicity	Neonatal meningitis	31.2	39.4	1.7e-24	274
Chromosome	FgMT2	Sphingolipid C-9 Methyltransferases	Fusarium graminearum	Arabidopsis thaliana (related: thale cress);Zea mays (related: maize);Solanum lycopersicum (related: tomato);Triticum (related: wheat)	Eudicots;Monocots	reduced virulence	Fusarium head blight	33.1	64.4	1.4e-45	454
Chromosome	OxyR	An oxidative stress-regulated transcription factor	Pseudomonas syringae	Arabidopsis thaliana (related: thale cress);Solanum lycopersicum (related: tomato)	Eudicots	reduced virulence	Bacterial speck of tomato	29.4	60.5	2e-14	184
Chromosome	Rv0392c	Possible dehydrogenase	Mycobacterium tuberculosis	Mus musculus (related: house mouse)	Rodents	unaffected pathogenicity	Tuberculosis	44.8	92.6	4.2e-90	838
Chromosome	cifA	Nonribosomal peptide synthethase-encoding gene responsible for cichofactin biosynthesis	Pseudomonas cichorii	Lactuca sativa (related: garden lettuce)	Eudicots	reduced virulence	Lettuce midrib rot	23.6	97.5	7.9e-16	198
Chromosome	vtlR	LysR-family transcriptional regulator	Brucella abortus	Mus musculus (related: house mouse)	Rodents	reduced virulence	Brucellosis	30.4	44	2.1e-08	132
Chromosome	VK055_1952	Betaine aldehyde dehydrogenase	Klebsiella pneumoniae	Mus musculus (related: house mouse)	Rodents	unaffected pathogenicity	Pneumonia	34	89	2e-56	548
Chromosome	MoIVD (MGG_02540)	Isovaleryl CoA dehydrogenase	Magnaporthe oryzae	Oryza sativa (related: rice);Hordeum vulgare (related: barley)	Monocots	reduced virulence	Rice blast	32.4	89.7	6.4e-47	465
Chromosome	mce1R	negative transcriptional regulator	Mycobacterium tuberculosis	Mus musculus (related: house mouse)	Rodents	increased virulence (hypervirulence)	Tuberculosis	57	73	6.1e-45	446
Chromosome	gnoA	S-nitrosoglutathione reductase	Aspergillus fumigatus	Mus musculus (related: house mouse)	Rodents	unaffected pathogenicity	Invasive pulmonary aspergillosis	30.7	95.7	1.8e-41	418
Chromosome	SidH	Anoyl-CoA hydratase	Aspergillus fumigatus	Mus musculus (related: house mouse)	Rodents	reduced virulence	Aspergillosis	30.2	93.1	1.1e-16	203
Chromosome	ydiD	Plant pathogenicity factor-like protein	Salmonella enterica	Mus musculus (related: house mouse)	Rodents	reduced virulence	Salmonellosis	32.9	92.9	7.8e-59	569
Chromosome	pyk	Pyruvate kinase	Brucella abortus	Mus musculus (related: house mouse)	Rodents	reduced virulence	Ovine brucellosis	41.8	99.3	5.1e-88	820
Chromosome	MFP1	beta-oxidation	Magnaporthe oryzae	Oryza sativa (related: rice)	Monocots	reduced virulence	Rice blast	33	92.7	9.9e-25	272
Chromosome	fabG2	3-ketoacyl-acyl carrier protein reductase	Ralstonia solanacearum	Solanum lycopersicum (related: tomato)	Eudicots	reduced virulence	Bacterial wilt	36.5	92.7	5.9e-28	300
Chromosome	fgm2 (FGSG_10992)	Deacetylase	Fusarium graminearum	Triticum aestivum (related: bread wheat)	Monocots	reduced virulence	Fusarium head blight	39.1	96.6	3.4e-64	613
Chromosome	ABA4	Abscisic Acid production	Magnaporthe oryzae	Oryza sativa (related: rice)	Monocots	reduced virulence	Rice blast	32	97.2	3.7e-27	293
Chromosome	leu4 (MGG_13485)	2-Isopropylmalate synthase	Magnaporthe oryzae	Hordeum vulgare (related: barley);Oryza sativa (related: rice)	Monocots	reduced virulence	Blast disease;Rice blast	48	93.5	1.6e-153	1386
Chromosome	FVEG_12521	fusaric acid biosynthesis	Fusarium verticillioides	Zea mays (related: maize)	Monocots	unaffected pathogenicity	Ear and stalk rot of maize	27.8	65.3	8.7e-21	240
Chromosome	asnB	Asparagine synthase B	Erwinia amylovora	Malus domestica (related: apple)	Eudicots	unaffected pathogenicity	Fire blight	28.2	64.5	1e-30	327
Chromosome	MMAR_1663	locus required for ESX-1 export	Mycobacterium marinum	Acanthamoeba castellanii (no common name found)	Eukaryotes	reduced virulence	Opportunistic infections	32.7	47.3	5.4e-08	127
Chromosome	KatA	Monofunctional catalase	Erwinia amylovora	Pyrus communis (related: pear)	Eudicots	reduced virulence	Fire blight	64.6	98.6	1.5e-197	1765
Chromosome	RSc0454	FAD-linked oxidase	Ralstonia solanacearum	Solanum lycopersicum (related: tomato)	Eudicots	loss of pathogenicity	Bacterial wilt	30.3	38.4	3.5e-15	192
Chromosome	OxyR	oxidative stress response regulator	Escherichia coli	Mus musculus (related: house mouse)	Rodents	reduced virulence	Urinary tract infections	26.2	93.7	1.6e-10	150
Chromosome	whiB4	Iron-sulfur containing transcription factor that is highly sensitive to oxygen exposure	Mycobacterium marinum	Danio rerio (related: zebrafish)	Bony fishes	reduced virulence	Opportunistic infections	70	93.5	3.1e-39	394
Chromosome	gigX4	3-oxoacyl-ACP reductase	Xanthomonas oryzae	Oryza sativa (related: rice)	Monocots	increased virulence (hypervirulence)	Bacterial leaf blight	29.8	97.2	1.5e-15	193
Chromosome	GzMyb016	transcription factor	Fusarium graminearum	Triticum (related: wheat)	Monocots	unaffected pathogenicity	Fusarium ear blight	30.2	80.7	2e-55	540
Chromosome	AldB (PSPTO_2673)	Indole-3-acetaldehyde dehydrogenase	Pseudomonas syringae	Arabidopsis thaliana (related: thale cress)	Eudicots	reduced virulence	Bacterial speck of tomato	39.3	97.6	6.9e-86	802
Chromosome	PA2206	LysR-type transcriptional regulators	Pseudomonas aeruginosa	Danio rerio (related: zebrafish)	Bony fishes	reduced virulence	Nosocomial infections	33.7	97.1	9.2e-36	368
Chromosome	vfr	Virulence factor regulator	Pseudomonas syringae	Arabidopsis thaliana (related: thale cress);Nicotiana tabacum (related: common tobacco)	Eudicots	reduced virulence	Wildfire disease	30.8	79	9.7e-19	220
Chromosome	CcsX	thioredoxin, necessary for heme insertion into cytochrome c	Mycobacterium tuberculosis	Mus musculus (related: house mouse)	Rodents	reduced virulence	Tuberculosis	44.8	96.4	1.5e-43	434
Chromosome	MarP	Membrane serine protease involved in acid tolerance	Mycobacterium marinum	Danio rerio (related: zebrafish)	Bony fishes	reduced virulence	Opportunistic infections	56.3	100	2.1e-117	1073
Chromosome	nhaA	Antiporter gene	Escherichia coli	Mus musculus (related: house mouse)	Rodents	reduced virulence	Infections	38.9	95.3	1.7e-61	591
Chromosome	vraR	Response regulator	Streptococcus suis	Mus musculus (related: house mouse)	Rodents	reduced virulence	Streptococcal toxic shock syndrome	43.3	7.8	1.2e-07	129
Chromosome	MoIVD (MGG_02540)	Isovaleryl CoA dehydrogenase	Magnaporthe oryzae	Oryza sativa (related: rice);Hordeum vulgare (related: barley)	Monocots	reduced virulence	Rice blast	28.1	51.6	9e-06	110
Chromosome	AldB (PSPTO_2673)	Indole-3-acetaldehyde dehydrogenase	Pseudomonas syringae	Arabidopsis thaliana (related: thale cress)	Eudicots	reduced virulence	Bacterial speck of tomato	37.8	97.7	1.8e-78	738
Chromosome	SsFdh1 (SS1G_10135)	Formaldehyde dehydrogenase	Sclerotinia sclerotiorum	Solanum lycopersicum (related: tomato);Phaseolus vulgaris (related: kidney bean)	Eudicots	reduced virulence	White mold	36.1	98.6	4.6e-58	561
Chromosome	App	Oligopeptide Permeases	Clostridioides difficile	Mesocricetus auratus (related: golden hamster)	Rodents	increased virulence (hypervirulence)	Pseudomembranous colitis	34.9	98.4	1.8e-44	443
Chromosome	oppD (bb0334)	Oligopepeptide (Opp) transporter that drives transport by hydrolyzing ATP	Borreliella burgdorferi	Mus musculus (related: house mouse)	Rodents	reduced virulence	Lyme disease	43.6	73.4	4.6e-58	561
Chromosome	oppF (bb0335)	Oligopepeptide (Opp) transporter that drives transport by hydrolyzing ATP	Borreliella burgdorferi	Mus musculus (related: house mouse)	Rodents	reduced virulence	Lyme disease	41.3	93.7	4.5e-65	621
Chromosome	fabG1	3-ketoacyl-acyl carrier protein reductase	Ralstonia solanacearum	Solanum lycopersicum (related: tomato)	Eudicots	lethal	Bacterial wilt	33.8	71.2	1.6e-21	245
Chromosome	acs	Acetyl-coenzyme A synthetase	Escherichia coli	Gallus gallus (related: chicken);Mus musculus (related: house mouse);Anas platyrhynchos (related: mallard)	Birds;Rodents	unaffected pathogenicity;reduced virulence	Avian colisepticemia	52.5	93.6	4.8e-180	1615
Chromosome	App	Oligopeptide Permeases	Clostridioides difficile	Mesocricetus auratus (related: golden hamster)	Rodents	increased virulence (hypervirulence)	Pseudomembranous colitis	27.7	99.4	1.1e-25	281
Chromosome	oppD (bb0334)	Oligopepeptide (Opp) transporter that drives transport by hydrolyzing ATP	Borreliella burgdorferi	Mus musculus (related: house mouse)	Rodents	reduced virulence	Lyme disease	42.1	49.4	3.5e-51	503
Chromosome	TadA	Inner membrane ATPase that drives pilin assembly	Mycobacterium tuberculosis	Mus musculus (related: house mouse)	Rodents	unaffected pathogenicity	Tuberculosis	72	90.1	3.3e-131	1192
Chromosome	TadB	Secretion apparatus involved in pilin assembly	Mycobacterium tuberculosis	Mus musculus (related: house mouse)	Rodents	unaffected pathogenicity	Tuberculosis	42.5	99.6	4.8e-33	344
Chromosome	TadC	Secretion apparatus involved in pilin assembly	Mycobacterium tuberculosis	Mus musculus (related: house mouse)	Rodents	unaffected pathogenicity	Tuberculosis	57.8	74.7	4.5e-36	369
Chromosome	flp	Major pilin structural unit	Mycobacterium tuberculosis	Mus musculus (related: house mouse)	Rodents	unaffected pathogenicity	Tuberculosis	69.8	94	1.9e-15	187
Chromosome	cspE	Cold shock protein	Salmonella enterica	Homo sapiens (related: human);Mus musculus (related: house mouse)	Primates;Rodents	unaffected pathogenicity;reduced virulence;loss of pathogenicity	Salmonellosis	66.2	97	4e-21	236
Chromosome	gntR	Regulatory molecule	Vibrio cholerae	Oryctolagus cuniculus (related: rabbit);Mus musculus (related: house mouse)	Rabbits & hares;Rodents	reduced virulence	Cholera	31.4	51.5	1.9e-06	114
Chromosome	FepC (VK055_1930)	Ferric vibriobactin ABC transporter, ATP-binding protein	Klebsiella pneumoniae	Mus musculus (related: house mouse)	Rodents	reduced virulence	Pneumonia	29	86.8	1.9e-21	244
Chromosome	glbC	Putative peptide synthase/polyketide synthase;proteasome inhibitor	Burkholderia pseudomallei	Mus musculus (related: house mouse)	Rodents	increased virulence (hypervirulence)	Melioidosis	35.2	45.3	9.1e-77	727
Chromosome	entA	Bacillibactin siderophore	Bacillus cereus	Galleria mellonella (related: greater wax moth)	Moths	reduced virulence	vomitting;Diarrhea	36.9	95.8	1e-27	298
Chromosome	bcal1635	Putative cyclic-di-GMP signaling protein	Burkholderia cenocepacia	Galleria mellonella (related: greater wax moth)	Moths	increased virulence (hypervirulence)	Cystic fibrosis-like conditions	45.6	38.3	3.3e-33	347
Chromosome	bcsA	cellulose synthesis regulation	Salmonella enterica	Mus musculus (related: house mouse)	Rodents	increased virulence (hypervirulence)	Salmonellosis	38.3	37.9	1.5e-40	412
Chromosome	VEDA_05196	Major facilitator superfamily	Verticillium dahliae	Solanum lycopersicum (related: tomato);Gossypium hirsutum (related: cotton);Lactuca sativa (related: garden lettuce)	Eudicots	unaffected pathogenicity;reduced virulence;increased virulence (hypervirulence)	Vascular wilt	31.5	72.9	3.1e-50	495
Chromosome	stk	Serine/threonine kinase;eukaryotic-type serine/threonine kinases	Streptococcus suis	Sus scrofa (related: pig);Mus musculus (related: house mouse)	Even-toed ungulates;Rodents	reduced virulence	Meningitis	35.4	20.7	3.4e-18	220
Chromosome	iaaH-1	biosynthesis of IAA	Pseudomonas savastanoi	Olea europaea (related: common olive)	Eudicots	reduced virulence	Olive knot disease	26.9	97.8	7.6e-23	258
Chromosome	GzOB006	transcription factor	Fusarium graminearum	Triticum (related: wheat)	Monocots	lethal	Fusarium ear blight	41.7	34.1	9.4e-53	518
Chromosome	XC_2466	Aspartate alpha-decarboxylase	Xanthomonas campestris	Raphanus sativus (related: radish)	Eudicots	reduced virulence	Black rot disease	49.5	77.9	1e-26	287
Chromosome	LysX	Bifunctional protein with lysyl transferase and lysyl-tRNA synthetase activity	Mycobacterium avium	Homo sapiens (related: human)	Primates	increased virulence (hypervirulence)	Respiratory illness	45.6	97	7e-118	1078
Chromosome	lsr2 (MAB_0545)	Small nucleoid-associated protein	Mycobacteroides abscessus	Mus musculus (related: house mouse);Acanthamoeba castellanii (no common name found);Danio rerio (related: zebrafish)	Rodents;Eukaryotes;Bony fishes	reduced virulence	Pulmonary and cutaneo-mucous infections	68.4	100	1.6e-36	371
Chromosome	clpA (Dda3937_02363)	ATP-dependent Clp protease ATP-binding subunit	Dickeya dadantii	Cichorium intybus (related: chicory)	Eudicots	reduced virulence	Soft rot disease	40.9	51.9	1e-84	794
Chromosome	XC_1368	Osmotically inducible protein, oxidative stress resistance	Xanthomonas campestris	Raphanus sativus (related: radish)	Eudicots	reduced virulence	Black rot disease	46	95.8	9.3e-23	253
Chromosome	PSPTO_2130	DNA-binding response regulator	Pseudomonas syringae	Nicotiana tabacum (related: common tobacco);Solanum lycopersicum (related: tomato)	Eudicots	unaffected pathogenicity	Bacterial speck of tomato	33.7	99.5	6.2e-19	221
Chromosome	acs	Acetyl-coenzyme A synthetase	Escherichia coli	Gallus gallus (related: chicken);Mus musculus (related: house mouse);Anas platyrhynchos (related: mallard)	Birds;Rodents	unaffected pathogenicity;reduced virulence	Avian colisepticemia	24.2	46.6	2.2e-11	160
Chromosome	CarD	RNA polymerase binding transcription factor	Mycobacterium tuberculosis	Mus musculus (related: house mouse)	Rodents	reduced virulence	Tuberculosis	96.9	100	2.1e-84	785
Chromosome	XAC1722	2C-methyl-D-erythritol 2,4-cyclodiphosphate synthase	Xanthomonas citri	Citrus sinensis (related: sweet orange)	Eudicots	reduced virulence	Citrus canker	42.5	94.9	8.9e-27	288
Chromosome	MCC	Encoding methylcrotonyl-CoA-carboxylase	Fusarium graminearum	Triticum aestivum (related: bread wheat)	Monocots	reduced virulence	Fusarium head blight	34.2	97.2	1.5e-32	340
Chromosome	hmuV	ABC hemin transporter, permease subunit	Yersinia pseudotuberculosis	Ovis aries (related: sheep)	Even-toed ungulates	unaffected pathogenicity	Zoonotic infection	30.5	86.5	6e-26	283
Chromosome	STM14_1005	Putative acyl-CoA dehydrogenase	Salmonella enterica	Mus musculus (related: house mouse)	Rodents	reduced virulence	Salmonellosis	31.8	59.9	3.9e-28	303
Chromosome	fabG1	3-ketoacyl-acyl carrier protein reductase	Ralstonia solanacearum	Solanum lycopersicum (related: tomato)	Eudicots	lethal	Bacterial wilt	29.4	97.7	1.7e-22	253
Chromosome	hatT (CDR20291_1226)	Major facilitator superfamily transporter	Clostridioides difficile	Mus musculus (related: house mouse)	Rodents	reduced virulence	Pseudomembranous colitis	23.8	83.4	5.2e-12	165
Chromosome	MFP1	beta-oxidation	Magnaporthe oryzae	Oryza sativa (related: rice)	Monocots	reduced virulence	Rice blast	31.4	85.3	1.4e-22	254
Chromosome	MFP1	beta-oxidation	Magnaporthe oryzae	Oryza sativa (related: rice)	Monocots	reduced virulence	Rice blast	38.3	91.3	1.3e-39	401
Chromosome	MoSCAD3 (MGG_01180)	Short-chain specic acyl-CoA dehydrogenase	Magnaporthe oryzae	Hordeum vulgare (related: barley);Oryza sativa (related: rice)	Monocots	reduced virulence	Rice blast	25.2	86.4	2e-08	132
Chromosome	Bbakr1 (XP_008600433.1)	Aldo/keto reductase	Beauveria bassiana	Galleria mellonella (related: greater wax moth)	Moths	unaffected pathogenicity	White muscardine disease	43.2	92.1	6.4e-63	602
Chromosome	THR1	Trihydroxynaphthalene reductase	Sclerotinia sclerotiorum	Brassica napus (related: rape)	Eudicots	unaffected pathogenicity	White mold	31	94.6	5.9e-20	231
Chromosome	ydiD	Plant pathogenicity factor-like protein	Salmonella enterica	Mus musculus (related: house mouse)	Rodents	reduced virulence	Salmonellosis	31.5	92.6	9.5e-57	551
Chromosome	MFP1	beta-oxidation	Magnaporthe oryzae	Oryza sativa (related: rice)	Monocots	reduced virulence	Rice blast	29.6	69.1	2.2e-17	209
Chromosome	MoAcat2	Acetyl-CoA acetyltransferas	Magnaporthe oryzae	Oryza sativa (related: rice);Hordeum vulgare (related: barley)	Monocots	reduced virulence	Rice blast	36.5	99.7	3e-60	580
Chromosome	FUM6	Fumonisin C-14,C15-hydroxylase	Fusarium proliferatum	Oryza sativa (related: rice)	Monocots	reduced virulence	Root rot disease	33.6	79.7	5.2e-59	570
Chromosome	SidH	Anoyl-CoA hydratase	Aspergillus fumigatus	Mus musculus (related: house mouse)	Rodents	reduced virulence	Aspergillosis	31.4	63.6	5.2e-16	197
Chromosome	entA	Bacillibactin siderophore	Bacillus cereus	Galleria mellonella (related: greater wax moth)	Moths	reduced virulence	vomitting;Diarrhea	29	95.3	2.2e-19	226
Chromosome	MFP1	beta-oxidation	Magnaporthe oryzae	Oryza sativa (related: rice)	Monocots	reduced virulence	Rice blast	42.5	83.6	3.7e-45	449
Chromosome	Fox3p	3-ketoacyl-CoA thiolases	Candida albicans	Gallus gallus (related: chicken)	Birds	unaffected pathogenicity	Disseminated candidiasis	32.8	98.7	4.1e-49	484
Chromosome	MoSCAD3 (MGG_01180)	Short-chain specic acyl-CoA dehydrogenase	Magnaporthe oryzae	Hordeum vulgare (related: barley);Oryza sativa (related: rice)	Monocots	reduced virulence	Rice blast	40.9	98.8	3.2e-42	423
Chromosome	Pot13p	3-ketoacyl-CoA thiolases	Candida albicans	Gallus gallus (related: chicken)	Birds	unaffected pathogenicity	Disseminated candidiasis	34.1	98.5	1.3e-50	497
Chromosome	SidH	Anoyl-CoA hydratase	Aspergillus fumigatus	Mus musculus (related: house mouse)	Rodents	reduced virulence	Aspergillosis	38.5	96.7	3.3e-37	380
Chromosome	cipA	Phytotoxic Cyclic Lipodepsipeptides	Pseudomonas cichorii	Lactuca sativa (related: garden lettuce)	Eudicots	reduced virulence	Bacterial midrib rot disease of lettuce	24.7	92.2	4.9e-27	295
Chromosome	dltA (M5005_Spy_1073)	Putative D-alanine-D-alanyl carrier protein ligase	Streptococcus pyogenes	Homo sapiens (related: human)	Primates	reduced virulence	Infections	25.5	57.1	1.2e-11	162
Chromosome	STM14_1005	Putative acyl-CoA dehydrogenase	Salmonella enterica	Mus musculus (related: house mouse)	Rodents	reduced virulence	Salmonellosis	29.3	74.2	3.3e-30	321
Chromosome	fabG1	3-ketoacyl-acyl carrier protein reductase	Ralstonia solanacearum	Solanum lycopersicum (related: tomato)	Eudicots	lethal	Bacterial wilt	35.6	80.2	2.1e-24	270
Chromosome	mce1	Encode proteins with hydrophobic stretchesat their N terminus, indicative of surface-exposed proteins	Mycobacterium tuberculosis	Mus musculus (related: house mouse)	Rodents	increased virulence (hypervirulence)	Tuberculosis	38.1	77.9	2.6e-51	503
Chromosome	TPS1	trehalose-6-phosphate synthase	Botrytis cinerea	Solanum lycopersicum (related: tomato)	Eudicots	unaffected pathogenicity	Grey mold	36	91.6	6.1e-85	794
Chromosome	iroC	Putative ABC transporter protein	Salmonella enterica	Homo sapiens (related: human);Mus musculus (related: house mouse)	Primates;Rodents	reduced virulence	Salmonellosis	29.2	90.3	6.6e-32	337
Chromosome	iroC	Putative ABC transporter protein	Salmonella enterica	Homo sapiens (related: human);Mus musculus (related: house mouse)	Primates;Rodents	reduced virulence	Salmonellosis	30.9	93.4	9e-48	474
Chromosome	FMT	formyl methionyl transferase	Staphylococcus aureus	Mus musculus (related: house mouse)	Rodents	reduced virulence	Skin infections;respiratory diseases;food poisoning	29.6	88.8	2.6e-30	321
Chromosome	dhbF	Siderophore Bacillibactin	Paenibacillus larvae	Apis mellifera (related: honey bee)	Bees	unaffected pathogenicity	American foulbrood	37.3	38	0	3140
Chromosome	sidA	Produce siderophore	Aspergillus fumigatus	Galleria mellonella (related: greater wax moth)	Moths	loss of pathogenicity	Pulmonary aspergillosis	35.3	94.7	1.9e-66	634
Chromosome	Trr2	Thioredoxin reductase	Beauveria bassiana	Galleria mellonella (related: greater wax moth)	Moths	reduced virulence	White muscardine disease	30.3	91.4	1.2e-22	255
Chromosome	tcrX	Two-Component Regulatory Systems	Mycobacterium tuberculosis	Mus musculus (related: house mouse)	Rodents	increased virulence (hypervirulence)	Tuberculosis	54.5	100	1.2e-69	659
Chromosome	tcrY	Two-Component Regulatory Systems	Mycobacterium tuberculosis	Mus musculus (related: house mouse)	Rodents	increased virulence (hypervirulence)	Tuberculosis	38	93.1	2.5e-61	590
Chromosome	XC_0509	Phosphoribosylamine-glycine ligase	Xanthomonas campestris	Raphanus sativus (related: radish)	Eudicots	reduced virulence	Black rot disease	48	98.6	1.2e-94	877
Chromosome	ybtQ	ATP Binding Cassette Protein	Escherichia coli	Mus musculus (related: house mouse)	Rodents	reduced virulence	Urinary tract infection	32.3	84.9	3.6e-58	564
Chromosome	entA	Bacillibactin siderophore	Bacillus cereus	Galleria mellonella (related: greater wax moth)	Moths	reduced virulence	vomitting;Diarrhea	32.9	98.2	2.5e-24	269
Chromosome	ZtPks8	Polyketide synthase	Zymoseptoria tritici	Triticum aestivum (related: bread wheat)	Monocots	unaffected pathogenicity	Septoria tritici blotch (stb)	22.9	83.1	3.9e-06	113
Chromosome	FepC (VK055_1930)	Ferric vibriobactin ABC transporter, ATP-binding protein	Klebsiella pneumoniae	Mus musculus (related: house mouse)	Rodents	reduced virulence	Pneumonia	33.8	95.9	4.1e-40	405
Chromosome	fecD	Fe(3+) dicitrate transport system permease protein	Escherichia coli	Bos taurus (related: cattle)	Even-toed ungulates	reduced virulence	Bovine mastitis	36.7	79.8	5.4e-32	336
Chromosome	VEDA_05196	Major facilitator superfamily	Verticillium dahliae	Solanum lycopersicum (related: tomato);Gossypium hirsutum (related: cotton);Lactuca sativa (related: garden lettuce)	Eudicots	unaffected pathogenicity;reduced virulence;increased virulence (hypervirulence)	Vascular wilt	30.1	86	4e-38	390
Chromosome	Oligopeptidase B	Oligopeptidase B functions as a processing enzyme, generating an active Ca2 agonist from a cytosolic precursor molecule	Trypanosoma cruzi	Mus musculus (related: house mouse)	Rodents	reduced virulence	Chagas disease	40.7	94.6	3e-138	1255
Chromosome	PhzD1	Phenazine biosynthesis genes	Pseudomonas aeruginosa	Caenorhabditis elegans (related: roundworm)	Nematodes	reduced virulence	Opportunistic infections	52.7	94	1.2e-58	564
Chromosome	pchD	Iron siderophore;Pyochelin biosynthesis protein	Pseudomonas aeruginosa	Mus musculus (related: house mouse)	Rodents	loss of pathogenicity;reduced virulence;increased virulence (hypervirulence)	Pneumonia;Opportunistic infections	51.9	96.6	6.6e-149	1346
Chromosome	EntA (VK055_1922)	2,3-Dihydro-2,3-dihydroxybenzoate dehydrogenase	Klebsiella pneumoniae	Mus musculus (related: house mouse)	Rodents	unaffected pathogenicity;reduced virulence	Pneumonia	42.9	97.3	4.9e-43	430
Chromosome	EntC (VK055_1925)	Isochorismate synthase	Klebsiella pneumoniae	Mus musculus (related: house mouse)	Rodents	unaffected pathogenicity;reduced virulence	Pneumonia	38.6	94	1.5e-56	548
Chromosome	pvdL	Iron siderophore	Pseudomonas aeruginosa	Mus musculus (related: house mouse)	Rodents	loss of pathogenicity	Opportunistic infections	37.7	99.5	0	2789
Chromosome	pvdL	Iron siderophore	Pseudomonas aeruginosa	Mus musculus (related: house mouse)	Rodents	loss of pathogenicity	Opportunistic infections	34.2	84.5	5.2000000000098E-314	2778
Chromosome	entS (VK055_1927)	Enterobactin exporter	Klebsiella pneumoniae	Mus musculus (related: house mouse)	Rodents	unaffected pathogenicity;reduced virulence	Pneumonia	37.2	93.9	2.7e-54	529
Chromosome	XC_0570	Iron utilisation protein	Xanthomonas campestris	Raphanus sativus (related: radish)	Eudicots	reduced virulence	Black rot disease	34.7	41.7	4e-35	365
Chromosome	MoHYR1;MoHyr1	Plant virulence;-	Magnaporthe oryzae	Oryza sativa (related: rice);Hordeum vulgare (related: barley)	Monocots	reduced virulence	Rice blast	48.7	90.9	8.9e-38	383
Chromosome	TceSR	two-component regulatory system	Brucella melitensis	Mus musculus (related: house mouse)	Rodents	reduced virulence	Ovine brucellosis	25	20.6	6e-06	113
Chromosome	Ape4	Aspartyl aminopeptidase	Cryptococcus neoformans	Mus musculus (related: house mouse)	Rodents	reduced virulence	Cryptococcosis	34	45.5	5.6e-23	259
Chromosome	purF (Dda3937_02099)	Amidophosphoribosyl transferase	Dickeya dadantii	Cichorium intybus (related: chicory)	Eudicots	reduced virulence	Soft rot disease	37.3	87.1	2e-78	738
Chromosome	ADE5	Phosphoribosylamine-glycine ligase	Fusarium graminearum	Hordeum vulgare (related: barley)	Monocots	reduced virulence	Fusarium ear blight	41.3	95.5	1.1e-69	661
Chromosome	ybtP	ATP Binding Cassette Protein	Escherichia coli	Mus musculus (related: house mouse)	Rodents	reduced virulence	Urinary tract infection	25.5	79.4	7.3e-26	285
Chromosome	iroC	Putative ABC transporter protein	Salmonella enterica	Homo sapiens (related: human);Mus musculus (related: house mouse)	Primates;Rodents	reduced virulence	Salmonellosis	29.5	75.8	4e-24	270
Chromosome	tcrX	Two-Component Regulatory Systems	Mycobacterium tuberculosis	Mus musculus (related: house mouse)	Rodents	increased virulence (hypervirulence)	Tuberculosis	34.4	59.7	5.2e-21	240
Chromosome	Rv0930	PstA component of phosphate uptake	Mycobacterium tuberculosis	Mus musculus (related: house mouse)	Rodents	unaffected pathogenicity	Tuberculosis	56.9	98.7	2.4e-89	830
Chromosome	PstB	Phosphate import ATP-binding protein	Staphylococcus aureus	Mus musculus (related: house mouse)	Rodents	unaffected pathogenicity	Skin infections;respiratory diseases;food poisoning	55	97.3	2.4e-77	726
Chromosome	gnoA	S-nitrosoglutathione reductase	Aspergillus fumigatus	Mus musculus (related: house mouse)	Rodents	unaffected pathogenicity	Invasive pulmonary aspergillosis	35	97.1	1.7e-55	539
Chromosome	OxyR	oxidative stress response regulator	Escherichia coli	Mus musculus (related: house mouse)	Rodents	reduced virulence	Urinary tract infections	23.6	89.2	2e-22	253
Chromosome	fabG1	3-ketoacyl-acyl carrier protein reductase	Ralstonia solanacearum	Solanum lycopersicum (related: tomato)	Eudicots	lethal	Bacterial wilt	31.8	94.2	2e-20	235
Chromosome	VEDA_05197	NAD(P)-binding domain protein	Verticillium dahliae	Solanum lycopersicum (related: tomato);Gossypium hirsutum (related: cotton);Lactuca sativa (related: garden lettuce)	Eudicots	unaffected pathogenicity;reduced virulence;increased virulence (hypervirulence)	Vascular wilt	28.6	59	9.1e-09	135
Chromosome	clpA (Dda3937_02363)	ATP-dependent Clp protease ATP-binding subunit	Dickeya dadantii	Cichorium intybus (related: chicory)	Eudicots	reduced virulence	Soft rot disease	41.4	46	2.4e-75	713
Chromosome	THR1	Trihydroxynaphthalene reductase	Sclerotinia sclerotiorum	Brassica napus (related: rape)	Eudicots	unaffected pathogenicity	White mold	31.8	96.8	1e-21	246
Chromosome	VdSge1	Transcriptional regulator	Verticillium dahliae	Solanum lycopersicum (related: tomato)	Eudicots	loss of pathogenicity	Vascular wilt	28.4	50.7	3.4e-13	175
Chromosome	hmuU	Hemin import ATP-binding protein	Yersinia pseudotuberculosis	Ovis aries (related: sheep)	Even-toed ungulates	unaffected pathogenicity	Zoonotic infection	38.8	79.8	7.4e-42	421
Chromosome	FepC (VK055_1930)	Ferric vibriobactin ABC transporter, ATP-binding protein	Klebsiella pneumoniae	Mus musculus (related: house mouse)	Rodents	reduced virulence	Pneumonia	40.5	81.6	2.4e-43	433
Chromosome	oppD (bb0334)	Oligopepeptide (Opp) transporter that drives transport by hydrolyzing ATP	Borreliella burgdorferi	Mus musculus (related: house mouse)	Rodents	reduced virulence	Lyme disease	34.9	47.7	2.7e-34	357
Chromosome	Ss-oah1	Oxaloacetate acetylhydrolase	Sclerotinia sclerotiorum	Brassica napus (related: rape);Glycine max (related: soybean);Arabidopsis thaliana (related: thale cress);Solanum lycopersicum (related: tomato);Helianthus annuus (related: common sunflower);Phaseolus vulgaris (related: kidney bean)	Eudicots	reduced virulence	White mold	32.8	74.4	3.1e-31	329
Chromosome	metE	5-Methyltetrahydropteroyltriglutamate-homocysteine methyltransferase	Erwinia amylovora	Nicotiana tabacum (related: common tobacco);Malus domestica (related: apple)	Eudicots	reduced virulence	Fire blight	46.7	93.8	2.5e-186	1670
Chromosome	aroG2	Phospho-2-dehydro-3-deoxyheptonate aldolase	Ralstonia solanacearum	Nicotiana tabacum (related: common tobacco);Solanum lycopersicum (related: tomato)	Eudicots	unaffected pathogenicity;loss of pathogenicity	Bacterial wilt	53.5	99.2	3.5e-103	950
Chromosome	PXO_RS06785	Response regulator	Xanthomonas oryzae	Oryza sativa (related: rice)	Monocots	unaffected pathogenicity	Bacterial leaf blight	32.7	25.1	5.6e-09	138
Chromosome	PXO_RS21535 (StoS);stoS	sensor histidine kinase;Hybrid protein	Xanthomonas oryzae	Oryza sativa (related: rice)	Monocots	unaffected pathogenicity;reduced virulence	Bacterial leaf blight	31	46.7	9.5e-20	232
Chromosome	PXO_RS04300;sreR;PXO_RS04305	Response regulator;two-component system regulatory protein;Hybrid protein	Xanthomonas oryzae	Oryza sativa (related: rice)	Monocots	unaffected pathogenicity;reduced virulence	Bacterial leaf blight	40.9	91.8	1.1e-26	287
Chromosome	sigB	RNA polymerase sigma factor	Staphylococcus aureus	Mus musculus (related: house mouse);Bos taurus (related: cattle)	Even-toed ungulates;Rodents	unaffected pathogenicity;reduced virulence	Bovine mastitis	32.6	85.9	6.2e-33	343
Chromosome	CdpR	Transcriptional regulator	Pseudomonas aeruginosa	Mus musculus (related: house mouse)	Rodents	increased virulence (hypervirulence)	Nosocomial infections	27.3	45.6	4e-08	130
Chromosome	pao	polyamine oxidase	Ustilago maydis	Zea mays (related: maize)	Monocots	reduced virulence;loss of pathogenicity	Corn smut	24.8	55.3	3e-10	150
Chromosome	TPS1	trehalose-6-phosphate synthase	Botrytis cinerea	Solanum lycopersicum (related: tomato)	Eudicots	unaffected pathogenicity	Grey mold	38.7	90.4	2e-91	850
Chromosome	PhzG1	Phenazine biosynthesis genes	Pseudomonas aeruginosa	Caenorhabditis elegans (related: roundworm)	Nematodes	reduced virulence	Opportunistic infections	37	85.2	4.9e-28	300
Chromosome	FkpA	virulence factor	Cronobacter turicensis	Homo sapiens (related: human)	Primates	reduced virulence	bacteremia;Meningitis	44.2	43.2	3.3e-17	207
Chromosome	QseC	sensory histidine kinase in two-component regulatory system	Escherichia coli	Mus musculus (related: house mouse)	Rodents	reduced virulence	Infections	29.1	63.8	1.4e-13	178
Chromosome	tcrX	Two-Component Regulatory Systems	Mycobacterium tuberculosis	Mus musculus (related: house mouse)	Rodents	increased virulence (hypervirulence)	Tuberculosis	40.4	92.2	2.3e-45	450
Chromosome	phr1 (EJP69699)	DNA photolyase	Beauveria bassiana	Galleria mellonella (related: greater wax moth)	Moths	unaffected pathogenicity	White muscardine disease	34.1	98.2	1.1e-66	636
Chromosome	acs	Acetyl-coenzyme A synthetase	Escherichia coli	Gallus gallus (related: chicken);Mus musculus (related: house mouse);Anas platyrhynchos (related: mallard)	Birds;Rodents	unaffected pathogenicity;reduced virulence	Avian colisepticemia	41.3	97.5	5e-129	1175
Chromosome	rpoE	Regulators of systemic infection	Salmonella enterica	Mus musculus (related: house mouse)	Rodents	reduced virulence	Food poisoning	26.1	78	2.9e-08	129
Chromosome	RED1	Reductase	Bipolaris maydis	Zea mays (related: maize)	Monocots	reduced virulence	Southern corn leaf blight	35.6	96.4	1.9e-50	495
Chromosome	ABC4	multidrug resistance;ABC Transporter	Magnaporthe oryzae	Hordeum vulgare (related: barley)	Monocots	reduced virulence;loss of pathogenicity	Rice blast	31.6	73.9	7.3e-22	248
Chromosome	raxB	ATP-binding transporter protein required for Ax21 activity	Xanthomonas oryzae	Oryza sativa (related: rice)	Monocots	increased virulence (hypervirulence)	Bacterial blight	28.1	36.7	4.4e-12	166
Chromosome	Rv3167c	Transcriptional repressor	Mycobacterium tuberculosis	Mus musculus (related: house mouse)	Rodents	increased virulence (hypervirulence)	Tuberculosis	35.1	81.9	2.6e-23	259
Chromosome	AKT3-1	AK-Toxin Biosynthesis	Alternaria alternata	Pyrus communis (related: pear)	Eudicots	loss of pathogenicity	Black spot of pear	36	92.2	2e-34	356
Chromosome	gigX4	3-oxoacyl-ACP reductase	Xanthomonas oryzae	Oryza sativa (related: rice)	Monocots	increased virulence (hypervirulence)	Bacterial leaf blight	23.3	84.5	3.5e-07	121
Chromosome	MoSCAD1 (MGG_05096)	3-Ketoacyl-CoA reductase	Magnaporthe oryzae	Hordeum vulgare (related: barley);Oryza sativa (related: rice)	Monocots	reduced virulence;loss of pathogenicity	Rice blast	30.5	82.3	1.3e-22	254
Chromosome	Bbakr1 (XP_008600433.1)	Aldo/keto reductase	Beauveria bassiana	Galleria mellonella (related: greater wax moth)	Moths	unaffected pathogenicity	White muscardine disease	44.6	95	4.2e-64	612
Chromosome	VdSge1	Transcriptional regulator	Verticillium dahliae	Solanum lycopersicum (related: tomato)	Eudicots	loss of pathogenicity	Vascular wilt	29.4	59.1	3.9e-28	304
Chromosome	SidH	Anoyl-CoA hydratase	Aspergillus fumigatus	Mus musculus (related: house mouse)	Rodents	reduced virulence	Aspergillosis	32.8	95.9	2.5e-20	234
Chromosome	Lmpma1	plasma membrane H+ATPase	Leptosphaeria maculans	Brassica napus (related: rape)	Eudicots	loss of pathogenicity	Phoma stem canker	27.8	56.4	3.2e-27	298
Chromosome	1910HK (ssu05 1911)	virulence related two-component system	Streptococcus suis	Mus musculus (related: house mouse)	Rodents	reduced virulence	Meningitis	30	54.5	2.7e-19	227
Chromosome	PXO_RS03980	Response regulator	Xanthomonas oryzae	Oryza sativa (related: rice)	Monocots	unaffected pathogenicity	Bacterial leaf blight	34.8	90.6	1.3e-25	280
Chromosome	actP	Acetate/glycolate:cation symporter	Escherichia coli	Gallus gallus (related: chicken);Mus musculus (related: house mouse);Anas platyrhynchos (related: mallard)	Birds;Rodents	unaffected pathogenicity;reduced virulence	Avian colisepticemia	32.3	34.4	4.2e-21	244
Chromosome	actP	Acetate/glycolate:cation symporter	Escherichia coli	Gallus gallus (related: chicken);Mus musculus (related: house mouse);Anas platyrhynchos (related: mallard)	Birds;Rodents	unaffected pathogenicity;reduced virulence	Avian colisepticemia	46.5	96.3	1.1e-108	999
Chromosome	pks2	Polyketide synthase	Mycobacterium tuberculosis	Mus musculus (related: house mouse)	Rodents	reduced virulence	Tuberculosis	32.8	91.4	6.7e-29	309
Chromosome	fadD	encoding a long-chain fatty acyl coenzyme A (acyl-CoA) ligase	Vibrio cholerae	Oryctolagus cuniculus (related: rabbit)	Rabbits & hares	unaffected pathogenicity;reduced virulence	Cholera	37.3	67.7	3.5e-56	546
Chromosome	STM14_1005	Putative acyl-CoA dehydrogenase	Salmonella enterica	Mus musculus (related: house mouse)	Rodents	reduced virulence	Salmonellosis	28.5	99.5	6e-37	379
Chromosome	FHB1	Flavohemoglobin	Cryptococcus neoformans	Mus musculus (related: house mouse)	Rodents	unaffected pathogenicity;reduced virulence	Cryptococcosis	39.5	97.8	9.5e-65	619
Chromosome	htpG	heat shock protein 90 chaperone	Escherichia coli	Rattus rattus (related: black rat);Mus musculus (related: house mouse)	Rodents	reduced virulence	Diarrhea	47.3	98.3	8.4e-156	1406
Chromosome	dosR (devR);devR	Two-Component Regulatory Systems	Mycobacterium tuberculosis	Mus musculus (related: house mouse)	Rodents	increased virulence (hypervirulence)	Tuberculosis	44.4	7	1.7e-06	119
Chromosome	dosR (devR);devR	Two-Component Regulatory Systems	Mycobacterium tuberculosis	Mus musculus (related: house mouse)	Rodents	increased virulence (hypervirulence)	Tuberculosis	67.3	100	1.1e-75	711
Chromosome	vraS	Sensor protein	Staphylococcus aureus	Galleria mellonella (related: greater wax moth)	Moths	increased virulence (hypervirulence)	Pneumonia	31.6	34.9	7.3e-15	190
Chromosome	Rv2924c	Formamidopyrimidine-DNA-glycosylase	Mycobacterium tuberculosis	Mus musculus (related: house mouse)	Rodents	unaffected pathogenicity	Tuberculosis	26.2	94.4	6.2e-18	214
Chromosome	VTL1	intracellular triacylglycerol lipases	Magnaporthe oryzae	Oryza sativa (related: rice)	Monocots	unaffected pathogenicity	Rice blast	29.8	86.4	1.8e-38	393
Chromosome	VTL1	intracellular triacylglycerol lipases	Magnaporthe oryzae	Oryza sativa (related: rice)	Monocots	unaffected pathogenicity	Rice blast	32.1	89.7	7e-41	414
Chromosome	SidI	Acyl-CoA ligase	Aspergillus fumigatus	Mus musculus (related: house mouse)	Rodents	reduced virulence	Aspergillosis	30.8	68.1	1.4e-39	403
Chromosome	YraS	Heat sensitive alkyl sulphatase	Yersinia ruckeri	Oncorhynchus mykiss (related: rainbow trout)	Bony fishes	unaffected pathogenicity	Enteric redmouth disease	39.8	99	4.8e-121	1106
Chromosome	cab (NMB0789)	Cysteine ATP binding protein	Neisseria meningitidis	Homo sapiens (related: human)	Primates	unaffected pathogenicity	Septicemia	29.3	68.1	1.5e-25	280
Chromosome	dspI	Enoyl-coenzyme A (CoA) hydratase	Pseudomonas aeruginosa	Mus musculus (related: house mouse);Homo sapiens (related: human)	Primates;Rodents	reduced virulence	Infections	35.5	77.3	7.9e-17	204
Chromosome	pgi	Glucose-6-phosphate isomerase	Erwinia amylovora	Malus domestica (related: apple)	Eudicots	reduced virulence	Fire blight	50.5	99.1	4.9e-149	1347
Chromosome	MoSSADH (MGG_01230);MoSSADH	Succinate-semialdehyde dehydrogenase	Magnaporthe oryzae	Oryza sativa (related: rice);Hordeum vulgare (related: barley)	Monocots	unaffected pathogenicity;loss of pathogenicity	Rice blast	50.3	95.7	4.3e-120	1097
Chromosome	ypo2062	putative DNA binding protein	Yersinia pestis	Mus musculus (related: house mouse)	Rodents	reduced virulence	Bubonic plague	44.8	28.8	6e-17	206
Chromosome	purN	Phosphoribosylglycinamide formyltransferase	Escherichia coli	Homo sapiens (related: human);Mus musculus (related: house mouse)	Primates;Rodents	unaffected pathogenicity;reduced virulence	Infections	35.6	88.6	3.1e-24	267
Chromosome	iaaH-1	biosynthesis of IAA	Pseudomonas savastanoi	Olea europaea (related: common olive)	Eudicots	reduced virulence	Olive knot disease	37.1	48.1	6.8e-30	319
Chromosome	bcas0378	LuxR superfamily regulatory protein	Burkholderia cenocepacia	Galleria mellonella (related: greater wax moth)	Moths	increased virulence (hypervirulence)	Cystic fibrosis-like conditions	36.5	32	3.3e-06	112
Chromosome	FepC (VK055_1930)	Ferric vibriobactin ABC transporter, ATP-binding protein	Klebsiella pneumoniae	Mus musculus (related: house mouse)	Rodents	reduced virulence	Pneumonia	34.5	87.2	3.6e-33	345
Chromosome	hmuU	Hemin import ATP-binding protein	Yersinia pseudotuberculosis	Ovis aries (related: sheep)	Even-toed ungulates	unaffected pathogenicity	Zoonotic infection	35.1	96.2	1.1e-37	385
Chromosome	tcrX	Two-Component Regulatory Systems	Mycobacterium tuberculosis	Mus musculus (related: house mouse)	Rodents	increased virulence (hypervirulence)	Tuberculosis	47.3	97.4	3.1e-57	552
Chromosome	envZ	Regulators of systemic infection	Salmonella enterica	Mus musculus (related: house mouse)	Rodents	reduced virulence	Food poisoning	28.9	60.9	4.4e-24	269
Chromosome	degQ (Dda3937_00697)	Protease	Dickeya dadantii	Cichorium intybus (related: chicory)	Eudicots	reduced virulence	Soft rot disease	35.5	72.5	5e-38	389
Chromosome	galU	Uridine triphosphate (UTP)-glucose-1-phosphate uridylyltransferase	Xanthomonas campestris	Brassica oleracea (no common name found)	Eudicots	loss of pathogenicity	Black rot disease	40.4	99.6	6.3e-41	412
Chromosome	gigX4	3-oxoacyl-ACP reductase	Xanthomonas oryzae	Oryza sativa (related: rice)	Monocots	increased virulence (hypervirulence)	Bacterial leaf blight	33.2	71.3	4.9e-20	232
Chromosome	MacB	ABC-Type Efux Pump	Salmonella enterica	Mus musculus (related: house mouse)	Rodents	reduced virulence	Food poisoning;enteritis	41.1	97.4	3.7e-42	422
Chromosome	PXO_RS06090	Response regulator	Xanthomonas oryzae	Oryza sativa (related: rice)	Monocots	reduced virulence	Bacterial leaf blight	42.3	98.1	4.3e-37	378
Chromosome	OxyR	activate gene expression in response to oxidative stress	Pantoea stewartii	Zea mays (related: maize)	Monocots	unaffected pathogenicity	Stewart’s wilt	58	94.7	2.2e-46	457
Chromosome	arcA/sagp	Arginine deiminase	Streptococcus pyogenes	Mus musculus (related: house mouse)	Rodents	reduced virulence	Streptococcal sepsis	39.6	99.8	1.1e-68	653
Chromosome	rsmI	Ribosomal RNA small subunit methyltransferase I	Staphylococcus aureus	Bombyx mori (related: domestic silkworm)	Moths	reduced virulence	Skin infections;respiratory diseases;food poisoning	33.3	80.4	6.3e-28	300
Chromosome	MoTup1	general transcriptional repressor	Magnaporthe oryzae	Oryza sativa (related: rice);Hordeum vulgare (related: barley)	Monocots	loss of pathogenicity	Rice blast	28.9	17.7	5.3e-19	229
Chromosome	trpA	Anthranilate synthase component I	Aspergillus fumigatus	Mus musculus (related: house mouse)	Rodents	reduced virulence	Invasive pulmonary aspergillosis	31.6	57.5	2.2e-27	297
Chromosome	CopA (ABUW_2707)	Copper-translocating P-type ATPase	Acinetobacter baumannii	Mus musculus (related: house mouse)	Rodents	unaffected pathogenicity;reduced virulence	Nosocomial infections	42.3	97.7	2.3e-141	1282
Chromosome	cspE	Cold shock protein	Salmonella enterica	Homo sapiens (related: human);Mus musculus (related: house mouse)	Primates;Rodents	unaffected pathogenicity;reduced virulence;loss of pathogenicity	Salmonellosis	70.8	97	5.6e-23	252
Chromosome	ABC4	multidrug resistance;ABC Transporter	Magnaporthe oryzae	Hordeum vulgare (related: barley)	Monocots	reduced virulence;loss of pathogenicity	Rice blast	35.3	72.7	1.4e-23	263
Chromosome	virB (lmo1747)	ABC transporter	Listeria monocytogenes	Mus musculus (related: house mouse)	Rodents	unaffected pathogenicity;reduced virulence	Listeriosis	30.7	34.4	7e-16	199
Chromosome	QseC	Adrenergic sensors	Citrobacter rodentium	Mus musculus (related: house mouse)	Rodents	reduced virulence	-	28.3	69.8	9.2e-18	214
Chromosome	tcrX	Two-Component Regulatory Systems	Mycobacterium tuberculosis	Mus musculus (related: house mouse)	Rodents	increased virulence (hypervirulence)	Tuberculosis	43.2	94.8	1.4e-49	486
Chromosome	Bbakr1 (XP_008600433.1)	Aldo/keto reductase	Beauveria bassiana	Galleria mellonella (related: greater wax moth)	Moths	unaffected pathogenicity	White muscardine disease	48.2	97.1	6e-71	671
Chromosome	pvdL	Iron siderophore	Pseudomonas aeruginosa	Mus musculus (related: house mouse)	Rodents	loss of pathogenicity	Opportunistic infections	36.3	72.5	1.7e-53	523
Chromosome	FTT0673p/prsAp	ribose phosphate pyrophosphokinase	Francisella tularensis	Mus musculus (related: house mouse)	Rodents	unaffected pathogenicity	Tularemia	41.1	96.6	1.9e-60	581
Chromosome	lpxA	N-acetylglucosamine-1-phosphate uridyltransferase	Acinetobacter baumannii	Mus musculus (related: house mouse)	Rodents	reduced virulence	Pneumonia	40.2	91.8	5.5e-75	708
Chromosome	Vatr1	TetR family of transcriptional regulators	Clavibacter michiganensis	Solanum lycopersicum (related: tomato)	Eudicots	reduced virulence	Wilt and canker disease of tomato	32.5	76.5	3.8e-11	154
Chromosome	Mfd	DNA repair	Bacillus cereus	Mus musculus (related: house mouse)	Rodents	loss of pathogenicity	nausea;Diarrhea;vomiting	47.8	55.7	8.9e-175	1572
Chromosome	iroC	Putative ABC transporter protein	Salmonella enterica	Homo sapiens (related: human);Mus musculus (related: house mouse)	Primates;Rodents	reduced virulence	Salmonellosis	30.8	40.9	6.5e-13	173
Chromosome	CspD ( WP_003488188.1)	Uncharacterized protein	Xanthomonas oryzae	Oryza sativa (related: rice)	Monocots	unaffected pathogenicity	Bacterial leaf blight	73.1	100	6.7e-24	260
Chromosome	MMAR_0039	N- alpha-terminal acetyltransferase	Mycobacterium marinum	Acanthamoeba castellanii (no common name found)	Eukaryotes	reduced virulence	Opportunistic infections	46.3	73.2	4.5e-17	203
Chromosome	Pot13p	3-ketoacyl-CoA thiolases	Candida albicans	Gallus gallus (related: chicken)	Birds	unaffected pathogenicity	Disseminated candidiasis	35.4	97.8	8.9e-63	602
Chromosome	mecA	Cystathionine-beta -synthase	Aspergillus fumigatus	Mus musculus (related: house mouse)	Rodents	unaffected pathogenicity;reduced virulence	Invasive pulmonary aspergillosis	42.9	85.9	5.9e-79	742
Chromosome	metB (Dda3937_03888)	Cystathionine gamma-synthase	Dickeya dadantii	Cichorium intybus (related: chicory)	Eudicots	reduced virulence	Soft rot disease	44	96.9	3.4e-80	752
Chromosome	Rv1093 (glyA1)	Serine hydroxymethyltransferase	Mycobacterium tuberculosis	Homo sapiens (related: human)	Primates	increased virulence (hypervirulence)	Tuberculosis	76.1	99.3	3e-189	1693
Chromosome	GPM2;GLPX	Fructose bisphosphatase	Mycobacterium tuberculosis	Mus musculus (related: house mouse)	Rodents	unaffected pathogenicity;loss of pathogenicity	Tuberculosis	76.9	98.8	2e-148	1340
Chromosome	cab (NMB0789)	Cysteine ATP binding protein	Neisseria meningitidis	Homo sapiens (related: human)	Primates	unaffected pathogenicity	Septicemia	32.6	81.6	3.9e-29	310
Chromosome	VEDA_05197	NAD(P)-binding domain protein	Verticillium dahliae	Solanum lycopersicum (related: tomato);Gossypium hirsutum (related: cotton);Lactuca sativa (related: garden lettuce)	Eudicots	unaffected pathogenicity;reduced virulence;increased virulence (hypervirulence)	Vascular wilt	31.4	59.2	1.2e-14	186
Chromosome	MGG_04556	Hypothetical protein	Magnaporthe oryzae	Oryza sativa (related: rice)	Monocots	reduced virulence	Rice blast	42.1	99.4	7.6e-68	645
Chromosome	MFP1	beta-oxidation	Magnaporthe oryzae	Oryza sativa (related: rice)	Monocots	reduced virulence	Rice blast	34	98.4	2.7e-35	364
Chromosome	PA14_23420 (zbdP)	Putative zinc-binding dehydrogenase	Pseudomonas aeruginosa	Caenorhabditis elegans (related: roundworm)	Nematodes	unaffected pathogenicity	Opportunistic infections	30.6	43.7	2.2e-09	141
Chromosome	ILV2	Acetolactate synthase	Cryptococcus neoformans	Mus musculus (related: house mouse)	Rodents	loss of pathogenicity	Cryptococcosis	24.7	82.9	5.9e-25	277
Chromosome	entA	Bacillibactin siderophore	Bacillus cereus	Galleria mellonella (related: greater wax moth)	Moths	reduced virulence	vomitting;Diarrhea	32.3	99.2	7.2e-23	256
Chromosome	AldA (PSPTO_0092)	Indole-3-acetaldehyde dehydrogenase	Pseudomonas syringae	Arabidopsis thaliana (related: thale cress)	Eudicots	reduced virulence	Bacterial speck of tomato	36.6	94.3	1.8e-73	695
Chromosome	3hnr	1,3,8 trihydroxynaphthalene reductase (3HNR)	Exserohilum turcicum	Zea mays (related: maize)	Monocots	unaffected pathogenicity	Northern leaf blight	28	97.5	3e-17	208
Chromosome	MoCYP51B	Sterol 14 a-demethylase	Magnaporthe oryzae	Oryza sativa (related: rice)	Monocots	unaffected pathogenicity	Rice blast	28.5	93.9	1.7e-52	514
Chromosome	cipA	Phytotoxic Cyclic Lipodepsipeptides	Pseudomonas cichorii	Lactuca sativa (related: garden lettuce)	Eudicots	reduced virulence	Bacterial midrib rot disease of lettuce	24.8	96.1	2.1e-27	298
Chromosome	mptC	Mannan core branching of lipo(arabino)mannan	Mycobacterium marinum	Danio rerio (related: zebrafish)	Bony fishes	reduced virulence	Tuberculosis	31.8	73.7	3.9e-29	312
Chromosome	spxB	Pyruvate Oxidase Gene	Streptococcus pneumoniae	Mus musculus (related: house mouse)	Rodents	increased virulence (hypervirulence)	Pneumococcal pneumonia	27.2	88.7	1.4e-45	455
Chromosome	putA	Proline dehydrogenase	Staphylococcus aureus	Mus musculus (related: house mouse)	Rodents	unaffected pathogenicity	Community-associated and nosocomial infections	32.1	84.8	1.6e-30	323
Chromosome	ydiD	Plant pathogenicity factor-like protein	Salmonella enterica	Mus musculus (related: house mouse)	Rodents	reduced virulence	Salmonellosis	31.6	78.4	3.2e-40	408
Chromosome	RED1	Reductase	Bipolaris maydis	Zea mays (related: maize)	Monocots	reduced virulence	Southern corn leaf blight	37.7	98.1	1.1e-52	514
Chromosome	dspI	Enoyl-coenzyme A (CoA) hydratase	Pseudomonas aeruginosa	Mus musculus (related: house mouse);Homo sapiens (related: human)	Primates;Rodents	reduced virulence	Infections	28	95.2	1.7e-14	184
Chromosome	acs	Acetyl-coenzyme A synthetase	Escherichia coli	Gallus gallus (related: chicken);Mus musculus (related: house mouse);Anas platyrhynchos (related: mallard)	Birds;Rodents	unaffected pathogenicity;reduced virulence	Avian colisepticemia	23.3	82.1	4.4e-18	218
Chromosome	glgC	Glucose-1-phosphate adenylyltransferase	Mycobacterium tuberculosis	Mus musculus (related: house mouse)	Rodents	reduced virulence	Tuberculosis	83.9	100	9.6e-203	1809
Chromosome	rpoE	Regulators of systemic infection	Salmonella enterica	Mus musculus (related: house mouse)	Rodents	reduced virulence	Food poisoning	30.7	57.6	2.7e-13	173
Chromosome	degP (ROD_01651)	Periplasmic serine endoprotease DegP-like	Citrobacter rodentium	Mus musculus (related: house mouse)	Rodents	unaffected pathogenicity;loss of pathogenicity	Colitis	41.2	53.6	1.9e-46	462
Chromosome	proV	Glycine betaine/L-proline transport ATP-binding protein	Klebsiella pneumoniae	Mus musculus (related: house mouse)	Rodents	reduced virulence	Pneumonia	43.8	59.5	1.7e-47	470
Chromosome	THR;BRM2	Dihydroxynaphthalene Melanin Biosynthesis;1,3,8-trihydroxynaphthalene reductase	Alternaria alternata;Metarhizium anisopliae	Pyrus communis (related: pear);Plutella xylostella (related: diamondback moth)	Moths;Eudicots	unaffected pathogenicity;increased virulence (hypervirulence)	Black spot of pear;Green muscardine disease	31.8	68.1	1.6e-18	219
Chromosome	BcBOA2	Polyketide synthases	Botrytis cinerea	Phaseolus vulgaris (related: kidney bean)	Eudicots	reduced virulence	Grey mold	32.6	85.4	2.8e-69	659
Chromosome	VdOGDH (VDAG_10018)	Alpha-oxoglutarate dehydrogenase	Verticillium dahliae	Gossypium hirsutum (related: cotton)	Eudicots	reduced virulence	Vascular wilt	41.9	67.8	2.2e-197	1767
Chromosome	iroC	Putative ABC transporter protein	Salmonella enterica	Homo sapiens (related: human);Mus musculus (related: house mouse)	Primates;Rodents	reduced virulence	Salmonellosis	40.6	97.3	7.8e-219	1952
Chromosome	StpC	Cysteine protease	Staphylococcus aureus	Gallus gallus (related: chicken)	Birds	unaffected pathogenicity	Skin infections;respiratory diseases;food poisoning	31	60.2	4.2e-29	311
Chromosome	dosR (devR);devR	Two-Component Regulatory Systems	Mycobacterium tuberculosis	Mus musculus (related: house mouse)	Rodents	increased virulence (hypervirulence)	Tuberculosis	40.3	7.9	7.1e-08	131
Chromosome	dltA (M5005_Spy_1073)	Putative D-alanine-D-alanyl carrier protein ligase	Streptococcus pyogenes	Homo sapiens (related: human)	Primates	reduced virulence	Infections	28	53	9.5e-14	180
Chromosome	SidH	Anoyl-CoA hydratase	Aspergillus fumigatus	Mus musculus (related: house mouse)	Rodents	reduced virulence	Aspergillosis	39.9	94.5	1.5e-36	374
Chromosome	ERG10	Acetyl-CoA acetyl-transferase	Aspergillus fumigatus	Lethal pathogen phenotype	Lethal pathogen phenotype	lethal	Invasive pulmonary aspergillosis	38.3	98.2	3.4e-59	571
Chromosome	GzCCCH001	transcription factor	Fusarium graminearum	Triticum (related: wheat)	Monocots	unaffected pathogenicity	Fusarium ear blight	27.4	21.3	1.5e-06	121
Chromosome	ydiD	Plant pathogenicity factor-like protein	Salmonella enterica	Mus musculus (related: house mouse)	Rodents	reduced virulence	Salmonellosis	28.5	41.5	9.8e-18	215
Chromosome	FgLDHL2 (FGSG_16220)	Lactate dehydrogenase	Fusarium graminearum	Zea mays (related: maize)	Monocots	reduced virulence	Fusarium head blight	30.6	87.6	1.1e-43	437
Chromosome	Lmo0866;CshA	DExD-box RNA-helicase;RNA Helicase	Listeria monocytogenes	Mus musculus (related: house mouse);Homo sapiens (related: human)	Primates;Rodents	unaffected pathogenicity;increased virulence (hypervirulence)	Listeriosis	44.6	78.4	4.4e-106	977
Chromosome	ybtP	ATP Binding Cassette Protein	Escherichia coli	Mus musculus (related: house mouse)	Rodents	reduced virulence	Urinary tract infection	30.7	79.3	2.9e-52	513
Chromosome	fabG1	3-ketoacyl-acyl carrier protein reductase	Ralstonia solanacearum	Solanum lycopersicum (related: tomato)	Eudicots	lethal	Bacterial wilt	34.3	96.8	4.4e-28	301
Chromosome	STM3122	Putative arylsulfatase	Salmonella enterica	Danio rerio (related: zebrafish)	Bony fishes	reduced virulence	Salmonellosis	27.1	67.4	1.7e-54	533
Chromosome	VraD	Involved in Gallidermin and Daptomycin Resistance	Staphylococcus aureus	Galleria mellonella (related: greater wax moth)	Moths	reduced virulence	Skin infections;respiratory diseases;food poisoning	45	85.7	1.7e-48	477
Chromosome	VK055_1980	HADa ATPase, P type	Klebsiella pneumoniae	Mus musculus (related: house mouse)	Rodents	unaffected pathogenicity	Pneumonia	32	98.3	1.4e-97	905
Chromosome	dosR (devR);devR	Two-Component Regulatory Systems	Mycobacterium tuberculosis	Mus musculus (related: house mouse)	Rodents	increased virulence (hypervirulence)	Tuberculosis	57.8	91.9	9e-59	565
Chromosome	hspX	encodes a 16-kDa -crystallin-like protein that is a major antigen	Mycobacterium tuberculosis	Mus musculus (related: house mouse)	Rodents	increased virulence (hypervirulence)	Tuberculosis	48.6	96.4	1.4e-31	329
Chromosome	STM14_1005	Putative acyl-CoA dehydrogenase	Salmonella enterica	Mus musculus (related: house mouse)	Rodents	reduced virulence	Salmonellosis	33.7	50.6	4.4e-27	294
Chromosome	pdxS	Encodes the putative pyridoxal 5’-phosphate synthase subunit PdxS	Actinobacillus pleuropneumoniae	Mus musculus (related: house mouse)	Rodents	reduced virulence	Porcine pleuropneumonia	60.8	93.9	3.2e-97	898
Chromosome	fabG1	3-ketoacyl-acyl carrier protein reductase	Ralstonia solanacearum	Solanum lycopersicum (related: tomato)	Eudicots	lethal	Bacterial wilt	32.2	73.4	3.6e-10	147
Chromosome	MoIVD (MGG_02540)	Isovaleryl CoA dehydrogenase	Magnaporthe oryzae	Oryza sativa (related: rice);Hordeum vulgare (related: barley)	Monocots	reduced virulence	Rice blast	28.3	34.1	3.9e-16	202
Chromosome	MFP1	beta-oxidation	Magnaporthe oryzae	Oryza sativa (related: rice)	Monocots	reduced virulence	Rice blast	37.2	76.6	6e-29	309
Chromosome	kdgR	virulence negative regulators	Dickeya solani	Solanum tuberosum (related: potato)	Eudicots	unaffected pathogenicity	Soft rot	27.7	66.8	4.4e-11	155
Chromosome	fadD	encoding a long-chain fatty acyl coenzyme A (acyl-CoA) ligase	Vibrio cholerae	Oryctolagus cuniculus (related: rabbit)	Rabbits & hares	unaffected pathogenicity;reduced virulence	Cholera	34.2	69.8	3.4e-40	408
Chromosome	fabG2	3-ketoacyl-acyl carrier protein reductase	Ralstonia solanacearum	Solanum lycopersicum (related: tomato)	Eudicots	reduced virulence	Bacterial wilt	33	66.3	2e-11	158
Chromosome	MCC	Encoding methylcrotonyl-CoA-carboxylase	Fusarium graminearum	Triticum aestivum (related: bread wheat)	Monocots	reduced virulence	Fusarium head blight	36.6	93.9	4.4e-84	787
Chromosome	cab (NMB0789)	Cysteine ATP binding protein	Neisseria meningitidis	Homo sapiens (related: human)	Primates	unaffected pathogenicity	Septicemia	34.7	92.3	4.7e-28	301
Chromosome	ydiD	Plant pathogenicity factor-like protein	Salmonella enterica	Mus musculus (related: house mouse)	Rodents	reduced virulence	Salmonellosis	32.3	24.3	3.9e-14	184
Chromosome	cobB (Yp_1760)	Protein deacetylase	Yersinia pestis	Mus musculus (related: house mouse)	Rodents	reduced virulence	Plague	37.9	91.2	1.1e-31	332
Chromosome	ABC4	multidrug resistance;ABC Transporter	Magnaporthe oryzae	Hordeum vulgare (related: barley)	Monocots	reduced virulence;loss of pathogenicity	Rice blast	28.7	77.1	1.8e-13	175
Chromosome	VTL1	intracellular triacylglycerol lipases	Magnaporthe oryzae	Oryza sativa (related: rice)	Monocots	unaffected pathogenicity	Rice blast	28.4	94.8	4.5e-43	433
Chromosome	Rv1258c	Tap efux pump protein	Mycobacterium tuberculosis	Mus musculus (related: house mouse);Homo sapiens (related: human)	Primates;Rodents	reduced virulence	Tuberculosis	57.4	93.6	1.4e-119	1092
Chromosome	virB (lmo1747)	ABC transporter	Listeria monocytogenes	Mus musculus (related: house mouse)	Rodents	unaffected pathogenicity;reduced virulence	Listeriosis	43.3	82.4	1.9e-47	468
Chromosome	PXO_RS06090	Response regulator	Xanthomonas oryzae	Oryza sativa (related: rice)	Monocots	reduced virulence	Bacterial leaf blight	33.5	91.1	5.2e-22	248
Chromosome	PMR1	P-type ATPase transporter	Candida albicans	Mus musculus (related: house mouse)	Rodents	reduced virulence	Candidiasis	31.4	45.1	3.1e-62	602
Chromosome	cab (NMB0789)	Cysteine ATP binding protein	Neisseria meningitidis	Homo sapiens (related: human)	Primates	unaffected pathogenicity	Septicemia	33.5	83	7.8e-31	325
Chromosome	potA	ABC transporter ATP-binding protein - spermidine/putrescine transport	Streptococcus pneumoniae	Mus musculus (related: house mouse)	Rodents	reduced virulence	Pneumococcal pneumonia	38	80.7	1.3e-29	314
Chromosome	FgEch1 (FGSG_13111)	Enoyl-CoA hydratase	Fusarium graminearum	Triticum aestivum (related: bread wheat)	Monocots	reduced virulence	Fusarium head blight	30.6	93.9	4.9e-22	249
Chromosome	MMAR_0039	N- alpha-terminal acetyltransferase	Mycobacterium marinum	Acanthamoeba castellanii (no common name found)	Eukaryotes	reduced virulence	Opportunistic infections	36.6	89.1	5.2e-11	150
Chromosome	mrLPAAT1	Lysophosphatidate acyltransferase	Metarhizium robertsii	Bombyx mori (related: domestic silkworm);Tenebrio molitor (related: yellow mealworm)	Moths;Beetles	reduced virulence	-	40.9	36.1	1.4e-27	299
Chromosome	acs	Acetyl-coenzyme A synthetase	Escherichia coli	Gallus gallus (related: chicken);Mus musculus (related: house mouse);Anas platyrhynchos (related: mallard)	Birds;Rodents	unaffected pathogenicity;reduced virulence	Avian colisepticemia	20.5	94.5	1.8e-20	238
Chromosome	pdhB	Pyruvate Dehyrogenase	Mycoplasma agalactiae	Homo sapiens (related: human)	Primates	reduced virulence	Contagious agalactia	40	94.6	4.3e-63	604
Chromosome	GzMyb016	transcription factor	Fusarium graminearum	Triticum (related: wheat)	Monocots	unaffected pathogenicity	Fusarium ear blight	31.5	51.7	1.1e-63	613
Chromosome	StpC	Cysteine protease	Staphylococcus aureus	Gallus gallus (related: chicken)	Birds	unaffected pathogenicity	Skin infections;respiratory diseases;food poisoning	30.6	96.7	4.6e-27	292
Chromosome	citB	Response regulator	Xanthomonas oryzae	Oryza sativa (related: rice)	Monocots	reduced virulence	Bacterial leaf blight	30.2	96.4	2.9e-15	190
Chromosome	LiaS	Sensor Kinase	Streptococcus pyogenes	Mus musculus (related: house mouse)	Rodents	reduced virulence	Infections	25.5	45.5	4.4e-07	122
Chromosome	StpC	Cysteine protease	Staphylococcus aureus	Gallus gallus (related: chicken)	Birds	unaffected pathogenicity	Skin infections;respiratory diseases;food poisoning	30.9	74.9	2.7e-24	269
Chromosome	VK055_1952	Betaine aldehyde dehydrogenase	Klebsiella pneumoniae	Mus musculus (related: house mouse)	Rodents	unaffected pathogenicity	Pneumonia	36	94.2	4.7e-74	700
Chromosome	MoSCAD2 (MGG_08690)	3-Hydroxy acylCoA dehydrogenase	Magnaporthe oryzae	Hordeum vulgare (related: barley);Oryza sativa (related: rice)	Monocots	loss of pathogenicity	Rice blast	34.7	97.4	2.7e-53	520
Chromosome	FgEch1 (FGSG_13111)	Enoyl-CoA hydratase	Fusarium graminearum	Triticum aestivum (related: bread wheat)	Monocots	reduced virulence	Fusarium head blight	31.1	48.6	3.6e-15	191
Chromosome	FgEch1 (FGSG_13111)	Enoyl-CoA hydratase	Fusarium graminearum	Triticum aestivum (related: bread wheat)	Monocots	reduced virulence	Fusarium head blight	50.2	98.4	1.9e-63	606
Chromosome	gigX4	3-oxoacyl-ACP reductase	Xanthomonas oryzae	Oryza sativa (related: rice)	Monocots	increased virulence (hypervirulence)	Bacterial leaf blight	26.2	93.5	2.6e-15	191
Chromosome	raxP (cysD)	Sulfate adenylyltransferase (ATP) required for Ax21 activity	Xanthomonas oryzae	Oryza sativa (related: rice)	Monocots	increased virulence (hypervirulence)	Bacterial blight	50	96.4	4.7e-72	681
Chromosome	raxQ	Adenylylsulfate kinase protein required for Ax21 (synonym: AvrXa21) activity	Xanthomonas oryzae	Oryza sativa (related: rice)	Monocots	increased virulence (hypervirulence)	Bacterial blight	48.8	97.6	4.7e-156	1408
Chromosome	Rho	Transcriptional regulator	Staphylococcus aureus	Mus musculus (related: house mouse)	Rodents	increased virulence (hypervirulence)	Nosocomial infections	53.5	54.6	7.5e-107	984
Chromosome	MntE	Manganese Homeostasis	Streptococcus pyogenes	Mus musculus (related: house mouse)	Rodents	unaffected pathogenicity	Infections	42.5	97.8	2.1e-71	676
Chromosome	Flil	Flagellin	Pseudomonas aeruginosa	Mus musculus (related: house mouse)	Rodents	reduced virulence	Opportunistic infections	26.1	75.9	3.4e-33	348
Chromosome	atpG	F1F0 ATPase	Staphylococcus aureus	Mus musculus (related: house mouse)	Rodents	reduced virulence	Sepsis	35.4	97.9	9.4e-47	463
Chromosome	Flil	Flagellin	Pseudomonas aeruginosa	Mus musculus (related: house mouse)	Rodents	reduced virulence	Opportunistic infections	31.6	78.6	6.2e-39	397
Chromosome	murA	UDP-N-acetylglucosamine 1-carboxyvinyltransferase	Pseudomonas aeruginosa	Lactuca sativa (related: garden lettuce);Mus musculus (related: house mouse)	Eudicots;Rodents	unaffected pathogenicity;reduced virulence	Infections	45.5	98.3	4.2e-89	829
Chromosome	MoAcat2	Acetyl-CoA acetyltransferas	Magnaporthe oryzae	Oryza sativa (related: rice);Hordeum vulgare (related: barley)	Monocots	reduced virulence	Rice blast	44.6	97.5	2.5e-78	736
Chromosome	thioredoxin 1	Redox activity	Salmonella enterica	Caenorhabditis elegans (related: roundworm)	Nematodes	reduced virulence	Food poisoning	36.5	34.4	1.3e-18	220
Chromosome	pvdH	L-2,4-diaminobutyrate:2-ketoglutarate 4-aminotransferase	Pseudomonas aeruginosa	Mus musculus (related: house mouse)	Rodents	unaffected pathogenicity	Infections	31.7	86.7	2.7e-44	443
Chromosome	StpC	Cysteine protease	Staphylococcus aureus	Gallus gallus (related: chicken)	Birds	unaffected pathogenicity	Skin infections;respiratory diseases;food poisoning	29.5	70.3	1e-23	264
Chromosome	pao	polyamine oxidase	Ustilago maydis	Zea mays (related: maize)	Monocots	reduced virulence;loss of pathogenicity	Corn smut	29.2	63.5	2e-21	246
Chromosome	pnp	polynucleotide phosphorylase, an exoribonuclease involved in RNA processing and degradation	Salmonella enterica	Sus scrofa (related: pig)	Even-toed ungulates	reduced virulence	Food poisoning	36.7	11.5	1.2e-07	129
Chromosome	yfiB	Outer membrane lipoprotein which acts as a sensor of YfiBNR system	Klebsiella pneumoniae	Caenorhabditis elegans (related: roundworm)	Nematodes	unaffected pathogenicity	Pneumonia	41.7	99	4.6e-93	864
Chromosome	MAB_4780	MaoC-like dehydratase	Mycobacteroides abscessus	Danio rerio (related: zebrafish)	Bony fishes	loss of pathogenicity	Pulmonary diseases	44.9	99.4	9.3e-33	340
Chromosome	tadA	Regulation of the Flp/Tad Pilus	Pectobacterium atrosepticum	Solanum tuberosum (related: potato)	Eudicots	reduced virulence	Soft rot of the potato	51.6	88.8	1.5e-106	980
Chromosome	acs	Acetyl-coenzyme A synthetase	Escherichia coli	Gallus gallus (related: chicken);Mus musculus (related: house mouse);Anas platyrhynchos (related: mallard)	Birds;Rodents	unaffected pathogenicity;reduced virulence	Avian colisepticemia	30.3	94.6	1.6e-56	549
Chromosome	potA	ABC transporter ATP-binding protein - spermidine/putrescine transport	Streptococcus pneumoniae	Mus musculus (related: house mouse)	Rodents	reduced virulence	Pneumococcal pneumonia	41.8	78.8	4.4e-54	527
Chromosome	map	Effector protein	Citrobacter rodentium	Mus musculus (related: house mouse)	Rodents	effector (plant avirulence determinant)	Colitis	49.2	85.6	6.7e-65	619
Chromosome	pbpX	Putative carboxypeptidase	Listeria monocytogenes	Mus musculus (related: house mouse)	Rodents	reduced virulence	Listeriosis	24.9	70.5	2.4e-15	193
Chromosome	metQ	Methionine ABC transporter lipoprotein	Streptococcus pneumoniae	Mus musculus (related: house mouse)	Rodents	unaffected pathogenicity;reduced virulence	Pneumonia;otitis media;septicaemia;meningitis	31.3	95.7	1.1e-27	298
Chromosome	cab (NMB0789)	Cysteine ATP binding protein	Neisseria meningitidis	Homo sapiens (related: human)	Primates	unaffected pathogenicity	Septicemia	45.2	69	8.2e-46	455
Chromosome	LpdA	Effector (plant avirulence determinant)	Legionella pneumophila	Mus musculus (related: house mouse)	Rodents	effector (plant avirulence determinant)	Legionellosis or legionnaires’ disease	29.4	97.2	8.8e-43	430
Chromosome	Mqo	malate-quinone oxidoreductases	Staphylococcus aureus	Mus musculus (related: house mouse)	Rodents	reduced virulence	Skin infections;respiratory diseases;food poisoning	54.5	95.8	6.1e-154	1389
Chromosome	hatT (CDR20291_1226)	Major facilitator superfamily transporter	Clostridioides difficile	Mus musculus (related: house mouse)	Rodents	reduced virulence	Pseudomembranous colitis	24.4	85.6	1.3e-23	265
Chromosome	glbC	Putative peptide synthase/polyketide synthase;proteasome inhibitor	Burkholderia pseudomallei	Mus musculus (related: house mouse)	Rodents	increased virulence (hypervirulence)	Melioidosis	25.9	90.6	2.2e-16	203
Chromosome	AldB (PSPTO_2673)	Indole-3-acetaldehyde dehydrogenase	Pseudomonas syringae	Arabidopsis thaliana (related: thale cress)	Eudicots	reduced virulence	Bacterial speck of tomato	33.4	86.7	1.4e-60	584
Chromosome	NOS1	Ubiquinone oxidoreductase	Fusarium graminearum	Zea mays (related: maize);Triticum aestivum (related: bread wheat)	Monocots	reduced virulence	Fusarium ear blight	42.5	90.1	1.4e-98	911
Chromosome	MnhA1	Multi-subunit Na+/H+ (Mnh) antiporter	Staphylococcus aureus	Mus musculus (related: house mouse)	Rodents	reduced virulence	Skin infections;respiratory diseases;food poisoning	33.7	64.1	1.8e-57	558
Chromosome	PptT	4′-Phosphopantetheinyl Transferase	Mycobacterium tuberculosis	Mus musculus (related: house mouse)	Rodents	reduced virulence	Tuberculosis	62.4	98.7	4.3e-75	706
Chromosome	mntR	Transcriptional repressor	Staphylococcus aureus	Mus musculus (related: house mouse)	Rodents	unaffected pathogenicity;reduced virulence	Skin infections;respiratory diseases;food poisoning	31.6	82.4	1e-26	289
Chromosome	pnp	polynucleotide phosphorylase, an exoribonuclease involved in RNA processing and degradation	Salmonella enterica	Sus scrofa (related: pig)	Even-toed ungulates	reduced virulence	Food poisoning	44.5	97.5	2.6e-156	1411
Chromosome	rnjB	RNase J2	Enterococcus faecalis	Mus musculus (related: house mouse)	Rodents	reduced virulence	Nosocomial infections	31.9	84.8	2.9e-84	789
Chromosome	LssB	Functional Type 1 Secretion System	Legionella pneumophila	Acanthamoeba castellanii (no common name found)	Eukaryotes	reduced virulence	Legionellosis or legionnaires’ disease	28.6	92.9	2.1e-21	243
Chromosome	OxyR	oxidative stress response regulator	Escherichia coli	Mus musculus (related: house mouse)	Rodents	reduced virulence	Urinary tract infections	31.9	92.5	1.5e-27	297
Chromosome	recA	DNA recombination and repair	Streptococcus pneumoniae	Mus musculus (related: house mouse)	Rodents	reduced virulence	Pneumococcal pneumonia	61.6	97.1	4.4e-119	1087
Chromosome	cab (NMB0789)	Cysteine ATP binding protein	Neisseria meningitidis	Homo sapiens (related: human)	Primates	unaffected pathogenicity	Septicemia	51	93	9e-61	583
Chromosome	cptRNA-ipt	tRNA dimethylallyltransferase	Claviceps purpurea	Secale cereale (related: rye)	Monocots	reduced virulence;loss of pathogenicity	Ergot	34.6	89.6	2e-35	365
Chromosome	STM14_1005	Putative acyl-CoA dehydrogenase	Salmonella enterica	Mus musculus (related: house mouse)	Rodents	reduced virulence	Salmonellosis	28.4	97.6	2.5e-43	434
Chromosome	nrdR	regulator	Streptococcus pyogenes	Mus musculus (related: house mouse)	Rodents	unaffected pathogenicity;reduced virulence	Toxic shock syndrome	39.5	88.9	5.3e-27	290
Chromosome	GzOB019	transcription factor	Fusarium graminearum	Triticum (related: wheat)	Monocots	unaffected pathogenicity	Fusarium ear blight	37.1	50	1.1e-106	985
Chromosome	iroC	Putative ABC transporter protein	Salmonella enterica	Homo sapiens (related: human);Mus musculus (related: house mouse)	Primates;Rodents	reduced virulence	Salmonellosis	30	37.2	5.5e-14	182
Chromosome	VK055_1939	Branched-chain amino acid transport system/permease component family protein	Klebsiella pneumoniae	Mus musculus (related: house mouse)	Rodents	unaffected pathogenicity	Pneumonia	40.6	44.6	4.8e-50	494
Chromosome	OxyR	oxidative stress response regulator	Escherichia coli	Mus musculus (related: house mouse)	Rodents	reduced virulence	Urinary tract infections	42.5	93.9	7e-52	507
Chromosome	TcGALE	UDP-glucose 4 -epimerase is encoded by the TcGALE gene	Trypanosoma cruzi	Lethal pathogen phenotype	Lethal pathogen phenotype	lethal	Chagas disease	36.7	97	7.8e-57	550
Chromosome	Pat;pat	Protein lysine acetyltransferase;acetyltransferase	Salmonella enterica	Mus musculus (related: house mouse)	Rodents	reduced virulence;increased virulence (hypervirulence)	Salmonellosis	29.5	76.3	1.8e-63	611
Chromosome	rpoS	Regulators of systemic infection	Salmonella enterica	Mus musculus (related: house mouse)	Rodents	reduced virulence	Food poisoning	39.7	89.1	4.3e-52	509
Chromosome	rpoS	Regulators of systemic infection	Salmonella enterica	Mus musculus (related: house mouse)	Rodents	reduced virulence	Food poisoning	36.8	72.8	7e-48	474
Chromosome	PPGK	Polyphosphate glucokinase	Mycobacterium tuberculosis	Mus musculus (related: house mouse)	Rodents	unaffected pathogenicity;reduced virulence	Tuberculosis	66.5	95	5.2e-93	861
Chromosome	SuhB	an essential gene for the T3SS gene expression	Pseudomonas aeruginosa	Mus musculus (related: house mouse)	Rodents	loss of pathogenicity	Nosocomial infections	37.9	63.3	5.5e-28	301
Chromosome	GzCCHC002	transcription factor	Fusarium graminearum	Triticum (related: wheat)	Monocots	unaffected pathogenicity	Fusarium ear blight	28.7	89.5	6.2e-40	406
Chromosome	ABC4	multidrug resistance;ABC Transporter	Magnaporthe oryzae	Hordeum vulgare (related: barley)	Monocots	reduced virulence;loss of pathogenicity	Rice blast	34.1	70.2	1.2e-30	324
Chromosome	PA1981	Cell envelope protein	Pseudomonas aeruginosa	Mus musculus (related: house mouse);Galleria mellonella (related: greater wax moth)	Moths;Rodents	unaffected pathogenicity	Nosocomial infections	55.6	23.2	2.7e-07	122
Chromosome	CBU_0347	D-xylose-proton symporter	Coxiella burnetii	Galleria mellonella (related: greater wax moth)	Moths	unaffected pathogenicity	Q fever	34.3	94.1	1.7e-57	557
Chromosome	Pot13p	3-ketoacyl-CoA thiolases	Candida albicans	Gallus gallus (related: chicken)	Birds	unaffected pathogenicity	Disseminated candidiasis	29.8	95.3	6.7e-42	422
Chromosome	LipQ	Cell wall associated putative esterase/ lipase which is involved in the lipid/ester metabolism	Mycobacterium tuberculosis	Homo sapiens (related: human)	Primates	unaffected pathogenicity	Tuberculosis	38.6	88.9	3.5e-70	666
Chromosome	pdxS	Encodes the putative pyridoxal 5’-phosphate synthase subunit PdxS	Actinobacillus pleuropneumoniae	Mus musculus (related: house mouse)	Rodents	reduced virulence	Porcine pleuropneumonia	60.5	98	2.4e-97	899
Chromosome	pdxT	Encodes the putative pyridoxal 5’-phosphate synthase subunit PdxT	Actinobacillus pleuropneumoniae	Mus musculus (related: house mouse)	Rodents	reduced virulence	Porcine pleuropneumonia	47.4	96.5	4.3e-42	421
Chromosome	relA	Bi-functional protein with (p)ppGpp synthetase and hydrolase domains	Streptococcus suis	Mus musculus (related: house mouse)	Rodents	reduced virulence	Streptococcal toxic shock syndrome	40.1	92.2	1.7e-155	1404
Chromosome	MCC	Encoding methylcrotonyl-CoA-carboxylase	Fusarium graminearum	Triticum aestivum (related: bread wheat)	Monocots	reduced virulence	Fusarium head blight	43.7	96.8	3.6e-146	1323
Chromosome	LAC2	Laccase	Cryptococcus neoformans	Mus musculus (related: house mouse)	Rodents	unaffected pathogenicity	Cryptococcosis	30.7	55.6	2.1e-29	315
Chromosome	ypo2062	putative DNA binding protein	Yersinia pestis	Mus musculus (related: house mouse)	Rodents	reduced virulence	Bubonic plague	44	39.3	2.4e-14	182
Chromosome	ERG10	Acetyl-CoA acetyl-transferase	Aspergillus fumigatus	Lethal pathogen phenotype	Lethal pathogen phenotype	lethal	Invasive pulmonary aspergillosis	36.5	98.7	3.8e-55	536
Chromosome	SidI	Acyl-CoA ligase	Aspergillus fumigatus	Mus musculus (related: house mouse)	Rodents	reduced virulence	Aspergillosis	30.2	63.5	1e-28	309
Chromosome	oppD (bb0334)	Oligopepeptide (Opp) transporter that drives transport by hydrolyzing ATP	Borreliella burgdorferi	Mus musculus (related: house mouse)	Rodents	reduced virulence	Lyme disease	42.7	47.2	4.1e-55	537
Chromosome	Vatr1	TetR family of transcriptional regulators	Clavibacter michiganensis	Solanum lycopersicum (related: tomato)	Eudicots	reduced virulence	Wilt and canker disease of tomato	38.2	47.5	6.7e-09	135
Chromosome	rarA	Holliday junction DNA helicase	Klebsiella pneumoniae	Caenorhabditis elegans (related: roundworm)	Nematodes	reduced virulence	Pneumonia	45.1	89.3	5e-86	803
Chromosome	aroB	Chorismate synthase	Aspergillus fumigatus	Mus musculus (related: house mouse)	Rodents	reduced virulence	Invasive pulmonary aspergillosis	34.1	94.2	2.6e-43	434
Chromosome	aroB	3-dehydroquinate synthase	Burkholderia glumae	Oryza sativa (related: rice)	Monocots	reduced virulence	Panicle blight	41.9	92.7	1.6e-66	634
Chromosome	EF-P	Elongation factor	Salmonella enterica	Mus musculus (related: house mouse)	Rodents	increased virulence (hypervirulence)	Salmonellosis	42.3	97.3	3.4e-41	413
Chromosome	pyrR (SP_1278)	RNA cis-regulator	Streptococcus pneumoniae	Mus musculus (related: house mouse)	Rodents	unaffected pathogenicity;reduced virulence;loss of pathogenicity	Pneumococcal pneumonia	39.2	88.6	3.8e-33	344
Chromosome	carA	Carbamoyl-phosphate synthase small chain	Erwinia amylovora	Nicotiana tabacum (related: common tobacco)	Eudicots	reduced virulence	Fire blight	43.7	97.9	6e-85	793
Chromosome	Rv1388 (mihF)	Putative integration host factor	Mycobacterium tuberculosis	Homo sapiens (related: human)	Primates	increased virulence (hypervirulence)	Tuberculosis	91.2	96.2	2.7e-43	429
Chromosome	MGG_00383	Hypothetical protein	Magnaporthe oryzae	Oryza sativa (related: rice)	Monocots	reduced virulence	Rice blast	50.8	95.8	1e-106	981
Chromosome	MoMNR2	CorA transporter	Magnaporthe oryzae	Oryza sativa (related: rice)	Monocots	reduced virulence	Rice blast	23.4	89.6	1e-16	204
Chromosome	adhT	Alcohol dehydrogenase	Mycoplasma agalactiae	Ovis aries (related: sheep)	Even-toed ungulates	reduced virulence	Contagious agalactia	29.4	90.3	8.5e-30	317
Chromosome	GAPDH	Glyceraldehyde-3-phosphate dehydrogenase	Staphylococcus aureus	Galleria mellonella (related: greater wax moth)	Moths	reduced virulence	White muscardine disease	52.6	99.4	1.9e-90	840
Chromosome	ppc	Phosphoenolpyruvate carboxylase	Erwinia amylovora	Malus domestica (related: apple)	Eudicots	unaffected pathogenicity	Fire blight	34.5	97.5	8.7e-130	1183
Chromosome	Tkt	Transketolase	Leishmania mexicana	Mus musculus (related: house mouse);Homo sapiens (related: human)	Primates;Rodents	loss of pathogenicity	Leishmaniasis	42	96.2	3e-135	1229
Chromosome	pks2	Polyketide synthase	Mycobacterium tuberculosis	Mus musculus (related: house mouse)	Rodents	reduced virulence	Tuberculosis	32.7	92.2	2.4e-26	287
Chromosome	cab (NMB0789)	Cysteine ATP binding protein	Neisseria meningitidis	Homo sapiens (related: human)	Primates	unaffected pathogenicity	Septicemia	31	67	3.2e-23	260
Chromosome	sufB	Sulfur mobilization	Salmonella enterica	Mus musculus (related: house mouse)	Rodents	unaffected pathogenicity	Salmonellosis	39.6	91.5	1.4e-102	946
Chromosome	sufC	Sulfur mobilization	Salmonella enterica	Mus musculus (related: house mouse)	Rodents	unaffected pathogenicity	Salmonellosis	50.2	96.9	7.3e-63	601
Chromosome	fabG1	3-ketoacyl-acyl carrier protein reductase	Ralstonia solanacearum	Solanum lycopersicum (related: tomato)	Eudicots	lethal	Bacterial wilt	35.5	85	8.6e-28	299
Chromosome	virB (lmo1747)	ABC transporter	Listeria monocytogenes	Mus musculus (related: house mouse)	Rodents	unaffected pathogenicity;reduced virulence	Listeriosis	30.2	35.7	1e-13	180
Chromosome	fabG1	3-ketoacyl-acyl carrier protein reductase	Ralstonia solanacearum	Solanum lycopersicum (related: tomato)	Eudicots	lethal	Bacterial wilt	48.1	95	1.6e-51	503
Chromosome	fecE	Fe(3+) dicitrate transport ATP-binding protein	Escherichia coli	Bos taurus (related: cattle)	Even-toed ungulates	reduced virulence	Bovine mastitis	38.8	87.8	7.2e-43	429
Chromosome	hmuU	Hemin import ATP-binding protein	Yersinia pseudotuberculosis	Ovis aries (related: sheep)	Even-toed ungulates	unaffected pathogenicity	Zoonotic infection	37.8	96.9	1.1e-53	523
Chromosome	GzOB006	transcription factor	Fusarium graminearum	Triticum (related: wheat)	Monocots	lethal	Fusarium ear blight	32.3	50.6	7.7e-25	275
Chromosome	mntH2	Divalent metal cation transporter	Enterococcus faecalis	Oryctolagus cuniculus (related: rabbit);Mus musculus (related: house mouse);Homo sapiens (related: human);Galleria mellonella (related: greater wax moth)	Moths;Rabbits & hares;Primates;Rodents	unaffected pathogenicity;reduced virulence	Nosocomial infections	35	94.7	1.9e-52	513
Chromosome	PEX6	Peroxisomal biogenesis factor 6	Fusarium graminearum	Triticum aestivum (related: bread wheat)	Monocots	reduced virulence	Fusarium head blight	38	39.5	2.4e-40	410
Chromosome	gigX4	3-oxoacyl-ACP reductase	Xanthomonas oryzae	Oryza sativa (related: rice)	Monocots	increased virulence (hypervirulence)	Bacterial leaf blight	31.7	87.3	7e-16	196
Chromosome	pdhR	Part of the pyruvate - tricarboxylic acid cycle node	Yersinia pseudotuberculosis	Mus musculus (related: house mouse)	Rodents	reduced virulence	Gut-associated diseases;enteritis;diarrhoea;colitis	37.8	36.9	5.8e-09	136
Chromosome	BCATRD	ABC transporter	Botrytis cinerea	Solanum lycopersicum (related: tomato)	Eudicots	unaffected pathogenicity	Grey mold	36.1	33.2	6.7e-27	295
Chromosome	dhbF	Siderophore Bacillibactin	Paenibacillus larvae	Apis mellifera (related: honey bee)	Bees	unaffected pathogenicity	American foulbrood	40.2	23.8	0	3756
Chromosome	trpA	Anthranilate synthase component I	Aspergillus fumigatus	Mus musculus (related: house mouse)	Rodents	reduced virulence	Invasive pulmonary aspergillosis	29.6	64.1	4.5e-46	460
Chromosome	Rv0392c	Possible dehydrogenase	Mycobacterium tuberculosis	Mus musculus (related: house mouse)	Rodents	unaffected pathogenicity	Tuberculosis	65.9	96.5	3.7e-166	1494
Chromosome	FepD (VK055_1928)	Ferric enterobactin transport system permease	Klebsiella pneumoniae	Mus musculus (related: house mouse)	Rodents	unaffected pathogenicity;reduced virulence	Pneumonia	44.2	67.1	1.2e-61	593
Chromosome	FepG (VK055_1929)	Ferric enterobactin transport system permease	Klebsiella pneumoniae	Mus musculus (related: house mouse)	Rodents	reduced virulence	Pneumonia	42.6	89.1	1.6e-58	565
Chromosome	FepC (VK055_1930)	Ferric vibriobactin ABC transporter, ATP-binding protein	Klebsiella pneumoniae	Mus musculus (related: house mouse)	Rodents	reduced virulence	Pneumonia	53.1	91.5	8.9e-78	730
Chromosome	YraS	Heat sensitive alkyl sulphatase	Yersinia ruckeri	Oncorhynchus mykiss (related: rainbow trout)	Bony fishes	unaffected pathogenicity	Enteric redmouth disease	41.4	96.7	3e-134	1220
Chromosome	Lmo0866;CshA	DExD-box RNA-helicase;RNA Helicase	Listeria monocytogenes	Mus musculus (related: house mouse);Homo sapiens (related: human)	Primates;Rodents	unaffected pathogenicity;increased virulence (hypervirulence)	Listeriosis	32.3	65.3	3.8e-59	573
Chromosome	Lmo0866;CshA	DExD-box RNA-helicase;RNA Helicase	Listeria monocytogenes	Mus musculus (related: house mouse);Homo sapiens (related: human)	Primates;Rodents	unaffected pathogenicity;increased virulence (hypervirulence)	Listeriosis	36.8	77.7	4.3e-58	562
Chromosome	IMPDH	Inosine-5'-monophosphate dehydrogenase	Streptococcus suis	Sus scrofa (related: pig)	Even-toed ungulates	reduced virulence	Meningitis	35.5	96.2	2e-61	591
Chromosome	dosR (devR);devR	Two-Component Regulatory Systems	Mycobacterium tuberculosis	Mus musculus (related: house mouse)	Rodents	increased virulence (hypervirulence)	Tuberculosis	38.4	9.4	7.8e-07	122
Chromosome	Rv1837c (glcB)	Malate synthase G	Mycobacterium tuberculosis	Homo sapiens (related: human)	Primates	increased virulence (hypervirulence)	Tuberculosis	71.4	100	9e-308	2717
Chromosome	gcvP	Glycine dehydrogenase	Edwardsiella ictaluri	Ictalurus punctatus (related: channel catfish)	Bony fishes	reduced virulence	Enteric septicemia	56.1	99.4	1.6e-301	2664
Chromosome	cor	Carbon Monoxide Resistance Gene	Mycobacterium tuberculosis	Mus musculus (related: house mouse)	Rodents	reduced virulence	Tuberculosis	79.3	98.7	2.9e-70	663
Chromosome	mnmE	Central tRNA-modifying GTPase	Streptococcus suis	Mus musculus (related: house mouse);Homo sapiens (related: human)	Primates;Rodents	reduced virulence	Meningitis, septicemia and streptococcal toxic shock syndrome	36	36	1.4e-19	230
Chromosome	Rv3213c	Possible role in chromosome segregation	Mycobacterium tuberculosis	Mus musculus (related: house mouse)	Rodents	increased virulence (hypervirulence)	Tuberculosis	44.8	80.3	3.7e-53	518
Chromosome	PG_RS04465 (PG1010)	ABC transporter, ATP-binding protein	Porphyromonas gingivalis	Mus musculus (related: house mouse);Homo sapiens (related: human)	Primates;Rodents	reduced virulence	Periodontitis	30	76.3	7.3e-15	187
Chromosome	ARG1	Argininosuccinate lyase	Fusarium oxysporum	Solanum lycopersicum (related: tomato)	Eudicots	reduced virulence	Vascular wilt	40.8	96.4	1.2e-87	817
Chromosome	argG	Argininosuccinate synthase	Erwinia amylovora	Malus domestica (related: apple)	Eudicots	reduced virulence	Fire blight	40.7	98	1.5e-86	807
Chromosome	aguB (LMOf2365_0045)	Putrescine carbamoyltransferase	Listeria monocytogenes	Mus musculus (related: house mouse);Homo sapiens (related: human)	Primates;Rodents	reduced virulence	Listeriosis	35.8	97.1	6.9e-47	464
Chromosome	argD	Acetylornithine/succinyldiaminopimelate aminotransferase;argDgene encodes a predicted N-acetylornithine aminotransferase enzyme	Erwinia amylovora	Pyrus communis (related: pear);Nicotiana tabacum (related: common tobacco);Malus domestica (related: apple)	Eudicots	unaffected pathogenicity;reduced virulence;loss of pathogenicity	Fire blight	40.7	93.6	2.9e-74	701
Chromosome	argEF	Acetylglutamate kinase and acetylglutamyl-phosphate-reductase	Aspergillus fumigatus	Galleria mellonella (related: greater wax moth)	Moths	reduced virulence	Invasive pulmonary aspergillosis	37.2	61.2	8.3e-21	239
Chromosome	MoARG7	Arginine biosynthesis	Magnaporthe oryzae	Hordeum vulgare (related: barley)	Monocots	reduced virulence	Rice blast	34.5	97.6	3.2e-52	511
Chromosome	AldB (PSPTO_2673)	Indole-3-acetaldehyde dehydrogenase	Pseudomonas syringae	Arabidopsis thaliana (related: thale cress)	Eudicots	reduced virulence	Bacterial speck of tomato	35.7	90.1	4.5e-69	657
Chromosome	Mfd	DNA repair	Bacillus cereus	Mus musculus (related: house mouse)	Rodents	loss of pathogenicity	nausea;Diarrhea;vomiting	23.4	44.6	6.3e-19	226
Chromosome	pnp	polynucleotide phosphorylase, an exoribonuclease involved in RNA processing and degradation	Salmonella enterica	Sus scrofa (related: pig)	Even-toed ungulates	reduced virulence	Food poisoning	34.5	23.7	5.1e-12	165
Chromosome	cab (NMB0789)	Cysteine ATP binding protein	Neisseria meningitidis	Homo sapiens (related: human)	Primates	unaffected pathogenicity	Septicemia	54	98	8.6e-72	678
Chromosome	LeuB	3-Isopropylmalate dehydrogenase;3-isopropylmalate dehydrogenase	Salmonella enterica	Mus musculus (related: house mouse)	Rodents	reduced virulence	Infections	34.6	96.4	2.4e-43	434
Chromosome	PXO_RS06090	Response regulator	Xanthomonas oryzae	Oryza sativa (related: rice)	Monocots	reduced virulence	Bacterial leaf blight	36.8	55.8	2.7e-15	190
Chromosome	iroC	Putative ABC transporter protein	Salmonella enterica	Homo sapiens (related: human);Mus musculus (related: house mouse)	Primates;Rodents	reduced virulence	Salmonellosis	32.9	30.8	1.4e-14	188
Chromosome	pyk	Pyruvate kinase	Brucella abortus	Mus musculus (related: house mouse)	Rodents	reduced virulence	Ovine brucellosis	41.8	99.3	3.9e-88	821
Chromosome	TRPS	Tryptophan synthase	Aspergillus fumigatus	Lethal pathogen phenotype	Lethal pathogen phenotype	lethal	Invasive pulmonary aspergillosis	37.5	91.8	3.1e-40	406
Chromosome	TRPS	Tryptophan synthase	Aspergillus fumigatus	Lethal pathogen phenotype	Lethal pathogen phenotype	lethal	Invasive pulmonary aspergillosis	57.7	91.3	1.1e-124	1136
Chromosome	Mrtdc	Responsible for conversion of Trp to TAM	Metarhizium robertsii	Arabidopsis thaliana (related: thale cress);Galleria mellonella (related: greater wax moth)	Eudicots;Moths	reduced virulence	-	41.4	98.5	7.2e-37	377
Chromosome	trpA	Anthranilate synthase component I	Aspergillus fumigatus	Mus musculus (related: house mouse)	Rodents	reduced virulence	Invasive pulmonary aspergillosis	37.9	89.9	4e-79	744
Chromosome	gigX4	3-oxoacyl-ACP reductase	Xanthomonas oryzae	Oryza sativa (related: rice)	Monocots	increased virulence (hypervirulence)	Bacterial leaf blight	30.2	95.9	1.8e-19	227
Chromosome	algD	GDP mannose dehydrogenase	Pseudomonas syringae	Solanum lycopersicum (related: tomato)	Eudicots	unaffected pathogenicity	Bacterial speck of tomato	33.7	82.8	4e-45	450
Chromosome	rfaE	Part of cluster invloved in lipooligosaccharide synthesis	Glaesserella parasuis	Sus scrofa (related: pig)	Even-toed ungulates	reduced virulence	Glasser’s disease	33.8	95.9	3e-49	486
Chromosome	entA	2,3-Dihydro-2,3-dihydroxybenzoate dehydrogenase	Salmonella enterica	Homo sapiens (related: human);Mus musculus (related: house mouse)	Primates;Rodents	reduced virulence	Salmonellosis	32.2	95.9	4.7e-19	223
Chromosome	USX1	UDP-xylose synthase	Cryptococcus neoformans	Mus musculus (related: house mouse)	Rodents	loss of pathogenicity	Cryptococcosis	39.6	94	2.8e-62	597
Chromosome	Xdh1	xylitol dehydrogenase	Parastagonospora nodorum	Triticum (related: wheat)	Monocots	unaffected pathogenicity	Glume blotch	27.4	64	9.3e-17	205
Chromosome	katN	Effector protein	Escherichia coli	Mus musculus (related: house mouse)	Rodents	effector (plant avirulence determinant)	Urinary tract infections	47.7	81.4	5.3e-57	551
Chromosome	fabG1	3-ketoacyl-acyl carrier protein reductase	Ralstonia solanacearum	Solanum lycopersicum (related: tomato)	Eudicots	lethal	Bacterial wilt	36	80.2	7e-33	343
Chromosome	speC (RSc2365)	Ornithine decarboxylase	Ralstonia solanacearum	Solanum lycopersicum (related: tomato)	Eudicots	loss of pathogenicity	Bacterial wilt	36.3	17.8	2.3e-09	142
Chromosome	murF	Peptidyl-prolyl cis-trans isomerase	Pseudomonas aeruginosa	Lactuca sativa (related: garden lettuce);Mus musculus (related: house mouse)	Eudicots;Rodents	unaffected pathogenicity;loss of pathogenicity	Infections	30.2	71.7	4.7e-21	243
Chromosome	fabG2	3-ketoacyl-acyl carrier protein reductase	Ralstonia solanacearum	Solanum lycopersicum (related: tomato)	Eudicots	reduced virulence	Bacterial wilt	36.3	90.9	4.3e-26	284
Chromosome	hisA	N-(5'-phospho-L-ribosyl-formimino)-5-amino-1-(5'-phosphoribosyl)-4-imidazolecarboxamide isomerase	Erwinia amylovora	Nicotiana tabacum (related: common tobacco);Malus domestica (related: apple)	Eudicots	unaffected pathogenicity;reduced virulence	Fire blight	34.2	97.1	6.6e-29	308
Chromosome	HisB	Bifunctional enzyme implicated in the imidazoleglycerol-phosphate dehydratase activity	Xanthomonas oryzae	Oryza sativa (related: rice)	Monocots	reduced virulence	Rice bacterial blight	44.5	98.5	8.2e-41	410
Chromosome	katE	Hydroperoxidase	Acinetobacter nosocomialis	Galleria mellonella (related: greater wax moth)	Moths	increased virulence (hypervirulence)	Bacteremia	50.9	91.9	1.3e-181	1629
Chromosome	sigB	RNA polymerase sigma factor	Staphylococcus aureus	Mus musculus (related: house mouse);Bos taurus (related: cattle)	Even-toed ungulates;Rodents	unaffected pathogenicity;reduced virulence	Bovine mastitis	32.9	94.4	1.6e-28	305
Chromosome	nadB	Putative L-aspartate oxidase	Coxiella burnetii	Homo sapiens (related: human)	Primates	reduced virulence	Q fever	37.9	93	3.3e-70	667
Chromosome	PD1703;LesA	Effector;Type II Secreted Lipase/Esterase	Xylella fastidiosa	Vitis vinifera (related: wine grape)	Eudicots	effector (plant avirulence determinant);reduced virulence	Pierce's disease of grapes and citrus variegated chlorosis (cvc)	37.7	34.3	2.1e-18	219
Chromosome	dhbF	Siderophore Bacillibactin	Paenibacillus larvae	Apis mellifera (related: honey bee)	Bees	unaffected pathogenicity	American foulbrood	37.4	39	0	3227
Chromosome	frdA	Fumarate reductase	Edwardsiella ictaluri	Ictalurus punctatus (related: channel catfish)	Bony fishes	reduced virulence	Enteric septicemia	36.3	87.2	8.8e-81	759
Chromosome	Bx-Prx	Reproduction and pathogenicity	Bursaphelenchus xylophilus	Pinus thunbergii (related: japanese black pine)	Seed plants	loss of pathogenicity	Pine wilt disease	40.4	96.3	1e-37	383
Chromosome	TRR1	Thioredoxin reductase	Cryptococcus neoformans	Lethal pathogen phenotype	Lethal pathogen phenotype	lethal	No data found	34.9	58.8	4e-39	399
Chromosome	argD	Acetylornithine/succinyldiaminopimelate aminotransferase;argDgene encodes a predicted N-acetylornithine aminotransferase enzyme	Erwinia amylovora	Pyrus communis (related: pear);Nicotiana tabacum (related: common tobacco);Malus domestica (related: apple)	Eudicots	unaffected pathogenicity;reduced virulence;loss of pathogenicity	Fire blight	35	69.1	1.6e-38	393
Chromosome	MoSFA1	S-(Hydroxymethyl)Glutathione Dehydrogenase	Magnaporthe oryzae	Oryza sativa (related: rice)	Monocots	reduced virulence	Rice blast	30.2	63.6	5.5e-21	241
Chromosome	treY	Trehalose biosynthetic genes	Pseudomonas aeruginosa	Arabidopsis thaliana (related: thale cress);Drosophila melanogaster (related: fruit fly);Mus musculus (related: house mouse);Caenorhabditis elegans (related: roundworm)	Eudicots;Nematodes;Flies;Rodents	unaffected pathogenicity;reduced virulence	Soft rot	35.3	99	8.5e-118	1079
Chromosome	entA	Bacillibactin siderophore	Bacillus cereus	Galleria mellonella (related: greater wax moth)	Moths	reduced virulence	vomitting;Diarrhea	29.8	99.6	1.4e-24	271
Chromosome	XC_0423	Maltooligosyltrehalose trehalohydrolase	Xanthomonas campestris	Raphanus sativus (related: radish)	Eudicots	reduced virulence	Black rot disease	36.7	96.8	4.2e-90	839
Chromosome	ilvA	Threonine dehydratase	Erwinia amylovora	Malus domestica (related: apple)	Eudicots	reduced virulence	Fire blight	35.7	84.7	1.2e-49	489
Chromosome	murF	Peptidyl-prolyl cis-trans isomerase	Pseudomonas aeruginosa	Lactuca sativa (related: garden lettuce);Mus musculus (related: house mouse)	Eudicots;Rodents	unaffected pathogenicity;loss of pathogenicity	Infections	36.8	96.4	1.4e-52	515
Chromosome	rsmH	Ribosomal RNA small subunit methyltransferase H	Staphylococcus aureus	Bombyx mori (related: domestic silkworm)	Moths	reduced virulence	Skin infections;respiratory diseases;food poisoning	39.9	94.6	2.1e-57	555
Chromosome	pao	polyamine oxidase	Ustilago maydis	Zea mays (related: maize)	Monocots	reduced virulence;loss of pathogenicity	Corn smut	24.7	54.5	2.4e-07	125
Chromosome	stk	Serine/threonine kinase;eukaryotic-type serine/threonine kinases	Streptococcus suis	Sus scrofa (related: pig);Mus musculus (related: house mouse)	Even-toed ungulates;Rodents	reduced virulence	Meningitis	38.3	39.9	1.2e-48	482
Chromosome	PhzC1	Phenazine biosynthesis genes	Pseudomonas aeruginosa	Caenorhabditis elegans (related: roundworm)	Nematodes	reduced virulence	Opportunistic infections	37.9	92.6	3.7e-65	623
Chromosome	mptC	Mannan core branching of lipo(arabino)mannan	Mycobacterium marinum	Danio rerio (related: zebrafish)	Bony fishes	reduced virulence	Tuberculosis	44.8	83	1.8e-77	729
Chromosome	ydiD	Plant pathogenicity factor-like protein	Salmonella enterica	Mus musculus (related: house mouse)	Rodents	reduced virulence	Salmonellosis	31.3	27.5	4.9e-17	209
Chromosome	AsnB	Asparagine synthetase	Xanthomonas oryzae	Oryza sativa (related: rice)	Monocots	reduced virulence	Leaf blight	36.7	26.8	1e-20	241
Chromosome	Fgbat1/2 (FGSG_09512)	Branched-chain-amino-acid aminotransferase	Fusarium graminearum	Triticum aestivum (related: bread wheat)	Monocots	unaffected pathogenicity	Fusarium head blight	38.5	90.7	4.6e-58	561
Chromosome	odhB	Dihydrolipoamide succinyltransferase	Staphylococcus aureus	Danio rerio (related: zebrafish)	Bony fishes	unaffected pathogenicity	Skin infections;respiratory diseases;food poisoning	35.1	74.6	7.3e-42	423
Chromosome	lipA	Lipase	Acinetobacter baumannii	Mus musculus (related: house mouse)	Rodents	reduced virulence	Nosocomial infections	42.2	89.9	1.3e-70	669
Chromosome	Rv2220 (glnA1)	Glutamine synthetase	Mycobacterium tuberculosis	Homo sapiens (related: human)	Primates	increased virulence (hypervirulence)	Tuberculosis	78	99.8	4.5e-231	2054
Chromosome	pqsD	Required for the synthesis of the Pseudomonas quinolone signal, a quorum sensing signal molecule that contributes to slow killing and the red death phenotype in C. Elegans.	Pseudomonas aeruginosa	Caenorhabditis elegans (related: roundworm)	Nematodes	reduced virulence	Nosocomial infections	32.7	94.8	1e-35	368
Chromosome	niuD	ABC transporter	Helicobacter pylori	Mus musculus (related: house mouse)	Rodents	reduced virulence	Gastric infections	39.6	91.5	9.2e-48	472
Chromosome	fecE	Fe(3+) dicitrate transport ATP-binding protein	Escherichia coli	Bos taurus (related: cattle)	Even-toed ungulates	reduced virulence	Bovine mastitis	29.9	75.9	9.2e-21	238
Chromosome	glnA	Glutamine synthetase	Salmonella enterica	Homo sapiens (related: human)	Primates	reduced virulence	Salmonellosis	36.2	98.2	3.1e-61	589
Chromosome	pip (proline iminopeptidase)	Effector protein	Xanthomonas campestris	Nicotiana tabacum (related: common tobacco);Arabidopsis thaliana (related: thale cress);Brassica oleracea (no common name found)	Eudicots	effector (plant avirulence determinant)	Black rot disease	61.8	99.4	7.6e-110	1007
Chromosome	ptpA	Tyrosine phosphatase	Mycobacterium marinum	Danio rerio (related: zebrafish)	Bony fishes	unaffected pathogenicity	Opportunistic infections	60.9	98.7	1.1e-45	451
Chromosome	F-avi4330	Polyketide synthetase protein	Agrobacterium vitis	Vitis vinifera (related: wine grape)	Eudicots	loss of pathogenicity	Crown gall of grapes	29.3	95.9	4.3e-11	155
Chromosome	KasB	a crucial mycolic acid biosynthetic enzyme	Mycobacterium tuberculosis	Mus musculus (related: house mouse)	Rodents	reduced virulence	Tuberculosis	62	99.8	2.9e-141	1279
Chromosome	MoSFA1	S-(Hydroxymethyl)Glutathione Dehydrogenase	Magnaporthe oryzae	Oryza sativa (related: rice)	Monocots	reduced virulence	Rice blast	32.6	97.3	2.6e-56	546
Chromosome	Fur	global ferric uptake regulator	Escherichia coli	Mus musculus (related: house mouse)	Rodents	unaffected pathogenicity;reduced virulence	Urinary tract infections	31.8	85.1	3.1e-13	171
Chromosome	MCC	Encoding methylcrotonyl-CoA-carboxylase	Fusarium graminearum	Triticum aestivum (related: bread wheat)	Monocots	reduced virulence	Fusarium head blight	31.6	80.2	1.9e-32	341
Chromosome	DnaJ	Heat shock protein. PI3K and JNK signalling pathway	Streptococcus pneumoniae	Mus musculus (related: house mouse)	Rodents	reduced virulence	Pneumococcal pneumonia	38.9	99	2.9e-63	606
Chromosome	raxP (cysD)	Sulfate adenylyltransferase (ATP) required for Ax21 activity	Xanthomonas oryzae	Oryza sativa (related: rice)	Monocots	increased virulence (hypervirulence)	Bacterial blight	49.2	93.3	3.7e-69	656
Chromosome	raxQ	Adenylylsulfate kinase protein required for Ax21 (synonym: AvrXa21) activity	Xanthomonas oryzae	Oryza sativa (related: rice)	Monocots	increased virulence (hypervirulence)	Bacterial blight	49.3	95.1	2.7e-102	943
Chromosome	potA	ABC transporter ATP-binding protein - spermidine/putrescine transport	Streptococcus pneumoniae	Mus musculus (related: house mouse)	Rodents	reduced virulence	Pneumococcal pneumonia	47.4	73	2.4e-55	537
Chromosome	orf408	-	Salmonella enterica	Mus musculus (related: house mouse)	Rodents	reduced virulence	Gastroenteritis	33.1	93.7	8.8e-25	273
Chromosome	pvdH	L-2,4-diaminobutyrate:2-ketoglutarate 4-aminotransferase	Pseudomonas aeruginosa	Mus musculus (related: house mouse)	Rodents	unaffected pathogenicity	Infections	38.4	97.1	4.7e-75	708
Chromosome	cobB (Yp_1760)	Protein deacetylase	Yersinia pestis	Mus musculus (related: house mouse)	Rodents	reduced virulence	Plague	37.3	41.8	1e-11	160
Chromosome	RNase E	endoribonucleases	Salmonella enterica	Galleria mellonella (related: greater wax moth)	Moths	reduced virulence	Food poisoning	35.3	37	8e-66	632
Chromosome	ClpX	Part of proteolytic complex	Staphylococcus aureus	Mus musculus (related: house mouse)	Rodents	reduced virulence	Skin infections;respiratory diseases;food poisoning	63	96.7	1.7e-149	1350
Chromosome	ClpP	Involved in various cellular processes as well as virulence in bacteria	Legionella pneumophila	Mus musculus (related: house mouse)	Rodents	reduced virulence	Legionnaires’ disease	51.8	87.4	8.6e-52	505
Chromosome	ClpP	proteolytic component	Salmonella enterica	Mus musculus (related: house mouse)	Rodents	reduced virulence	Food poisoning	55.6	92.6	3.8e-54	525
Chromosome	PepN	Probable aminopeptidase	Mycobacterium tuberculosis	Mus musculus (related: house mouse)	Rodents	increased virulence (hypervirulence)	Tuberculosis	75.7	99.9	0	3320
Chromosome	treS	Trehalose synthase	Mycobacterium tuberculosis	Mus musculus (related: house mouse)	Rodents	unaffected pathogenicity;reduced virulence	Tuberculosis	32.4	89.7	8.4e-53	517
Chromosome	Mdh1	Mannitol 2-dehydrogenase	Parastagonospora nodorum	Triticum (related: wheat)	Monocots	unaffected pathogenicity	Glume blotch	31.7	93.4	2e-20	235
Chromosome	xrp14	required for full virulence	Xanthomonas oryzae	Oryza sativa (related: rice)	Monocots	reduced virulence	Leaf blight	30.2	89.7	2.3e-34	357
Chromosome	MAB_4780	MaoC-like dehydratase	Mycobacteroides abscessus	Danio rerio (related: zebrafish)	Bony fishes	loss of pathogenicity	Pulmonary diseases	35.2	73.1	6.9e-12	160
Chromosome	StpC	Cysteine protease	Staphylococcus aureus	Gallus gallus (related: chicken)	Birds	unaffected pathogenicity	Skin infections;respiratory diseases;food poisoning	28.2	30	8.9e-13	172
Chromosome	PD1703;LesA	Effector;Type II Secreted Lipase/Esterase	Xylella fastidiosa	Vitis vinifera (related: wine grape)	Eudicots	effector (plant avirulence determinant);reduced virulence	Pierce's disease of grapes and citrus variegated chlorosis (cvc)	42.4	40.8	1.8e-21	245
Chromosome	YHB1	NO-scavenging flavohemoglobin	Candida albicans	Mus musculus (related: house mouse)	Rodents	reduced virulence	Candidiasis	27.8	41	1.3e-09	143
Chromosome	AphA	Virulence activator	Vibrio cholerae	Mus musculus (related: house mouse)	Rodents	reduced virulence	Cholera	33.5	97.3	2.7e-27	293
Chromosome	MoSCAD1 (MGG_05096)	3-Ketoacyl-CoA reductase	Magnaporthe oryzae	Hordeum vulgare (related: barley);Oryza sativa (related: rice)	Monocots	reduced virulence;loss of pathogenicity	Rice blast	40.2	65.2	2.9e-22	251
Chromosome	SsFdh1 (SS1G_10135)	Formaldehyde dehydrogenase	Sclerotinia sclerotiorum	Solanum lycopersicum (related: tomato);Phaseolus vulgaris (related: kidney bean)	Eudicots	reduced virulence	White mold	34.2	98.4	3.9e-49	484
Chromosome	ABC4	multidrug resistance;ABC Transporter	Magnaporthe oryzae	Hordeum vulgare (related: barley)	Monocots	reduced virulence;loss of pathogenicity	Rice blast	30.6	94	9.1e-31	325
Chromosome	TOXC	Fatty acid synthetase	Bipolaris zeicola	Zea mays (related: maize)	Monocots	reduced virulence	Leaf spot	28.5	28.3	5e-73	698
Chromosome	XC_0281	Oxidoreductase	Xanthomonas campestris	Raphanus sativus (related: radish)	Eudicots	reduced virulence	Black rot disease	32	98.1	5.6e-33	344
Chromosome	gpx31	Glutathione peroxidase	Candida albicans	Gallus gallus (related: chicken)	Birds	unaffected pathogenicity	Disseminated candidiasis	50	88.1	1.7e-42	424
Chromosome	smc	Condensin	Pseudomonas aeruginosa	Mus musculus (related: house mouse)	Rodents	reduced virulence	Nosocomial infections	30.5	99.1	6.4e-85	797
Chromosome	kdpE	Two-Component Regulatory Systems	Mycobacterium tuberculosis	Mus musculus (related: house mouse)	Rodents	increased virulence (hypervirulence)	Tuberculosis	84	99.6	7.3e-107	980
Chromosome	kdpD	Two-Component Regulatory Systems	Mycobacterium tuberculosis	Mus musculus (related: house mouse)	Rodents	increased virulence (hypervirulence)	Tuberculosis	70.3	97.1	0	2856
Chromosome	kdpB	Transport of small molecules	Pseudomonas aeruginosa	Drosophila melanogaster (related: fruit fly);Mus musculus (related: house mouse);Caenorhabditis elegans (related: roundworm)	Flies;Nematodes;Rodents	reduced virulence	Nosocomial infections	63.1	92.5	8.2e-205	1829
Chromosome	Vatr2	MocR family of transcriptional regulators	Clavibacter michiganensis	Solanum lycopersicum (related: tomato)	Eudicots	reduced virulence	Wilt and canker disease of tomato	28	55.5	9.5e-19	223
Chromosome	Rv2924c	Formamidopyrimidine-DNA-glycosylase	Mycobacterium tuberculosis	Mus musculus (related: house mouse)	Rodents	unaffected pathogenicity	Tuberculosis	66.6	98.6	2.7e-106	976
Chromosome	GzC2H048	transcription factor	Fusarium graminearum	Triticum (related: wheat)	Monocots	unaffected pathogenicity	Fusarium ear blight	47.4	63.1	3e-177	1593
Chromosome	Mfd	DNA repair	Bacillus cereus	Mus musculus (related: house mouse)	Rodents	loss of pathogenicity	nausea;Diarrhea;vomiting	34.5	54.2	1.5e-55	542
Chromosome	pdh	Pyruvate dehydrogenase	Streptococcus suis	Sus scrofa (related: pig);Mus musculus (related: house mouse)	Even-toed ungulates;Rodents	reduced virulence	Meningitis, septicemia, arthritis, pneumonia in pigs	37.7	98.8	7.5e-52	507
Chromosome	ppk1	Polyphosphate kinase	Burkholderia pseudomallei	Homo sapiens (related: human)	Primates	reduced virulence	Melioidosis	42.8	88.6	2.1e-139	1265
Chromosome	hupB (XAC1081)	Histone-like protein	Xanthomonas citri	Citrus limon (related: lemon)	Eudicots	reduced virulence	Citrus canker	41.9	35.5	1e-13	177
Chromosome	leuD	3-Isopropylmalate dehydratase small subunit	Klebsiella pneumoniae	Mus musculus (related: house mouse)	Rodents	reduced virulence	Pneumonia	48.7	93.1	4e-48	473
Chromosome	leuC	3-Isopropylmalate dehydratase large subunit	Klebsiella pneumoniae	Mus musculus (related: house mouse)	Rodents	reduced virulence	Pneumonia	63.3	97	6.5e-166	1492
Chromosome	BB_RS07570 (BB1518)	Putative hydrolase	Bordetella bronchiseptica	Rattus rattus (related: black rat)	Rodents	unaffected pathogenicity	Infectious bronchitis	41.5	86.4	1.3e-40	409
Chromosome	leuB	3-Isopropylmalate dehydrogenase	Klebsiella pneumoniae	Mus musculus (related: house mouse)	Rodents	reduced virulence	Pneumonia	39	99.4	3.3e-55	536
Chromosome	MoIlv6	Acetolactate synthases	Magnaporthe oryzae	Oryza sativa (related: rice);Hordeum vulgare (related: barley)	Monocots	loss of pathogenicity	Rice blast	48.3	53.3	9.8e-16	193
Chromosome	ILV2	Acetolactate synthase	Cryptococcus neoformans	Mus musculus (related: house mouse)	Rodents	loss of pathogenicity	Cryptococcosis	40.3	93.2	3.4e-125	1142
Chromosome	Ilv3A	Dihydroxyacid dehydratase	Aspergillus fumigatus	Mus musculus (related: house mouse)	Rodents	reduced virulence	Invasive pulmonary aspergillosis	35.5	98.5	9.2e-88	819
Chromosome	pfkA	ATP-dependent 6-phosphofructokinase	Erwinia amylovora	Malus domestica (related: apple)	Eudicots	reduced virulence	Fire blight	37.8	95.3	1.2e-57	557
Chromosome	vraR	Response regulator	Streptococcus suis	Mus musculus (related: house mouse)	Rodents	reduced virulence	Streptococcal toxic shock syndrome	39.5	97.7	1.9e-35	364
Chromosome	iaaH-1	biosynthesis of IAA	Pseudomonas savastanoi	Olea europaea (related: common olive)	Eudicots	reduced virulence	Olive knot disease	32.9	48	1.3e-23	265
Chromosome	adeN	TetR type regulator	Acinetobacter baumannii	Galleria mellonella (related: greater wax moth)	Moths	increased virulence (hypervirulence)	Nosocomial infections	38.9	95.4	4.6e-123	1124
Chromosome	PA4351	acyltransferases	Pseudomonas aeruginosa	Tenebrio molitor (related: yellow mealworm)	Beetles	unaffected pathogenicity	Infections	32.2	90.2	5e-14	180
Chromosome	XC_3615	Electron transfer flavoprotein alpha subunit	Xanthomonas campestris	Raphanus sativus (related: radish)	Eudicots	reduced virulence	Black rot disease	41.1	98.4	8.3e-48	472
Chromosome	MMAR_1664	locus required for ESX-1 export	Mycobacterium marinum	Acanthamoeba castellanii (no common name found)	Eukaryotes	reduced virulence	Opportunistic infections	62.2	86	2.4e-110	1012
Chromosome	MMAR_1663	locus required for ESX-1 export	Mycobacterium marinum	Acanthamoeba castellanii (no common name found)	Eukaryotes	reduced virulence	Opportunistic infections	74.9	97.5	8.2e-144	1300
Chromosome	FgEch1 (FGSG_13111)	Enoyl-CoA hydratase	Fusarium graminearum	Triticum aestivum (related: bread wheat)	Monocots	reduced virulence	Fusarium head blight	35.1	91.5	2.1e-33	347
Chromosome	ybtQ	ATP Binding Cassette Protein	Escherichia coli	Mus musculus (related: house mouse)	Rodents	reduced virulence	Urinary tract infection	26.8	89.5	4.4e-13	172
Chromosome	qoxB	Terminal Oxidases	Staphylococcus aureus	Mus musculus (related: house mouse)	Rodents	reduced virulence	Skin infections;respiratory diseases;food poisoning	45.5	87.7	8.9e-125	1138
Chromosome	rv3111	Involved in hypoxia-responsive molybdenum cofactor biosynthesis	Mycobacterium tuberculosis	Mus musculus (related: house mouse)	Rodents	unaffected pathogenicity;reduced virulence	Tuberculosis	48.4	45.9	1.1e-29	316
Chromosome	Lmo1246	DExD-box RNA-helicase	Listeria monocytogenes	Homo sapiens (related: human)	Primates	reduced virulence;increased virulence (hypervirulence)	Listeriosis	32.3	74.1	9.3e-46	456
Chromosome	pknE	Kinase	Mycobacterium tuberculosis	Mus musculus (related: house mouse)	Rodents	unaffected pathogenicity	Tuberculosis	36.2	94.8	5e-32	335
Chromosome	pip (proline iminopeptidase)	Effector protein	Xanthomonas campestris	Nicotiana tabacum (related: common tobacco);Arabidopsis thaliana (related: thale cress);Brassica oleracea (no common name found)	Eudicots	effector (plant avirulence determinant)	Black rot disease	45.1	93.7	2.6e-68	649
Chromosome	smpB	RNA-binding protein	Listeria monocytogenes	Mus musculus (related: house mouse);Galleria mellonella (related: greater wax moth)	Moths;Rodents	reduced virulence	Listeriosis	48.6	93	3.5e-39	395
Chromosome	VraD	Involved in Gallidermin and Daptomycin Resistance	Staphylococcus aureus	Galleria mellonella (related: greater wax moth)	Moths	reduced virulence	Skin infections;respiratory diseases;food poisoning	40.2	94.3	3.7e-42	422
Chromosome	MntE	Manganese Homeostasis	Streptococcus pyogenes	Mus musculus (related: house mouse)	Rodents	unaffected pathogenicity	Infections	30.3	90.5	2.9e-36	373
Chromosome	tcrY	Two-Component Regulatory Systems	Mycobacterium tuberculosis	Mus musculus (related: house mouse)	Rodents	increased virulence (hypervirulence)	Tuberculosis	33.8	94.5	3.5e-33	346
Chromosome	SrrAB	Bacterial two component system, SrrAB, which is known to help S. aureussurvive in low oxygen	Staphylococcus aureus	Mus musculus (related: house mouse)	Rodents	reduced virulence	Osteomyelitis	38.9	94.3	4.7e-37	378
Chromosome	MoSCAD2 (MGG_08690)	3-Hydroxy acylCoA dehydrogenase	Magnaporthe oryzae	Hordeum vulgare (related: barley);Oryza sativa (related: rice)	Monocots	loss of pathogenicity	Rice blast	27.8	92.8	7.3e-25	275
Chromosome	ydiD	Plant pathogenicity factor-like protein	Salmonella enterica	Mus musculus (related: house mouse)	Rodents	reduced virulence	Salmonellosis	26.1	90.1	3.9e-29	313
Chromosome	DIP0733	Putative membrane protein;Virulence related non-fimbrial surface protein	Corynebacterium diphtheriae	Galleria mellonella (related: greater wax moth);Homo sapiens (related: human);Caenorhabditis elegans (related: roundworm)	Moths;Nematodes;Primates	reduced virulence	Diphtheria	52.1	98.2	1.5e-276	2449
Chromosome	XC_0501	NADH pyrophosphatase	Xanthomonas campestris	Raphanus sativus (related: radish)	Eudicots	reduced virulence	Black rot disease	36.8	95.7	3.4e-43	432
Chromosome	Lmo0866;CshA	DExD-box RNA-helicase;RNA Helicase	Listeria monocytogenes	Mus musculus (related: house mouse);Homo sapiens (related: human)	Primates;Rodents	unaffected pathogenicity;increased virulence (hypervirulence)	Listeriosis	46.5	65.1	1.1e-84	792
Chromosome	Rv3213c	Possible role in chromosome segregation	Mycobacterium tuberculosis	Mus musculus (related: house mouse)	Rodents	increased virulence (hypervirulence)	Tuberculosis	74.6	97.4	1.1e-104	962
Chromosome	Rv3220c	Two-Component Regulatory Systems	Mycobacterium tuberculosis	Mus musculus (related: house mouse)	Rodents	unaffected pathogenicity	Tuberculosis	61.6	99.2	4.6e-162	1459
Chromosome	OadD	Biotin acceptor protein	Enterococcus faecalis	Mus musculus (related: house mouse);Homo sapiens (related: human);Galleria mellonella (related: greater wax moth)	Moths;Primates;Rodents	reduced virulence	Nosocomial infections	40	98.6	3.5e-07	116
Chromosome	aroA	3-Phosphoshikimate 1-carboxyvinyltransferase	Salmonella enterica	Dictyostelium discoideum (related: amoeba);Mus musculus (related: house mouse)	Eukaryotes;Rodents	unaffected pathogenicity;reduced virulence	Salmonellosis	38.2	86.6	1.6e-19	226
Chromosome	NWMN_0826	NADH-dependent flavin oxidoreductase	Staphylococcus aureus	Galleria mellonella (related: greater wax moth)	Moths	reduced virulence	Reduced virulence	32.5	32.9	1.5e-13	178
Chromosome	FHB1	Flavohemoglobin	Cryptococcus neoformans	Mus musculus (related: house mouse)	Rodents	unaffected pathogenicity;reduced virulence	Cryptococcosis	24	52.8	6.5e-12	163
Chromosome	secA	Iron utilization	Acinetobacter baumannii	Galleria mellonella (related: greater wax moth)	Moths	reduced virulence	Nosocomial infections	49.6	88.1	1.6e-221	1974
Chromosome	walK	Sensor protein kinase	Staphylococcus aureus	Mus musculus (related: house mouse)	Rodents	reduced virulence	Skin infections;respiratory diseases;food poisoning	29.1	37.1	1.9e-27	299
Chromosome	SrrAB	Bacterial two component system, SrrAB, which is known to help S. aureussurvive in low oxygen	Staphylococcus aureus	Mus musculus (related: house mouse)	Rodents	reduced virulence	Osteomyelitis	43.9	98.2	6.5e-47	463
Chromosome	alkB (Rv3252c)	transmembrane alkane-1-monooxygenase	Mycobacterium tuberculosis	Mus musculus (related: house mouse)	Rodents	increased virulence (hypervirulence)	Tuberculosis	70.3	97.8	1.5e-171	1540
Chromosome	bcaP	BCAA transporter	Staphylococcus aureus	Mus musculus (related: house mouse)	Rodents	unaffected pathogenicity;reduced virulence	Skin infections;respiratory diseases;food poisoning	33	89.2	7.7e-64	612
Chromosome	xanA	Phosphoglucomutase	Xanthomonas citri	Citrus aurantiifolia (related: lime)	Eudicots	reduced virulence	Citrus canker	40.1	94.1	1.3e-81	765
Chromosome	pcaH	4-HBA degradation pathway components	Xanthomonas campestris	Brassica rapa (related: field mustard)	Eudicots	reduced virulence	Black rot disease	55.9	94.2	3.8e-69	655
Chromosome	Pot13p	3-ketoacyl-CoA thiolases	Candida albicans	Gallus gallus (related: chicken)	Birds	unaffected pathogenicity	Disseminated candidiasis	34.2	98.5	2.2e-53	521
Chromosome	OxyR	An oxidative stress-regulated transcription factor	Pseudomonas syringae	Arabidopsis thaliana (related: thale cress);Solanum lycopersicum (related: tomato)	Eudicots	reduced virulence	Bacterial speck of tomato	28.2	90.7	5.6e-22	249
Chromosome	MFP1	beta-oxidation	Magnaporthe oryzae	Oryza sativa (related: rice)	Monocots	reduced virulence	Rice blast	28.8	97	2.2e-18	217
Chromosome	pobA	4-HBA degradation pathway components	Xanthomonas campestris	Brassica rapa (related: field mustard)	Eudicots	reduced virulence	Black rot disease	46.4	98.5	4e-92	855
Chromosome	GacA	dTDP-4-dehydrorhamnose reductas	Streptococcus pyogenes	Lethal pathogen phenotype	Lethal pathogen phenotype	lethal	Infections	36.3	97.2	6e-34	352
Chromosome	CpsA	Bacterial cell wall integrity	Mycobacterium marinum	Danio rerio (related: zebrafish)	Bony fishes	reduced virulence	Opportunistic infections	35.6	98.4	8.4e-63	603
Chromosome	virB (lmo1747)	ABC transporter	Listeria monocytogenes	Mus musculus (related: house mouse)	Rodents	unaffected pathogenicity;reduced virulence	Listeriosis	40.1	95.2	5e-48	473
Chromosome	PXO_RS06090	Response regulator	Xanthomonas oryzae	Oryza sativa (related: rice)	Monocots	reduced virulence	Bacterial leaf blight	44.6	95.9	3.2e-46	457
Chromosome	ADE2	Phosphoribosylaminoimidazole carboxylase	Cryptococcus neoformans	Oryctolagus cuniculus (related: rabbit);Caenorhabditis elegans (related: roundworm)	Nematodes;Rabbits & hares	reduced virulence;loss of pathogenicity	Cryptococcosis	61.9	94.7	2.6e-48	474
Chromosome	ADE2	Phosphoribosylaminoimidazole carboxylase	Cryptococcus neoformans	Oryctolagus cuniculus (related: rabbit);Caenorhabditis elegans (related: roundworm)	Nematodes;Rabbits & hares	reduced virulence;loss of pathogenicity	Cryptococcosis	35	97.3	1.4e-47	471
Chromosome	RegM	encoding a sensory transduction protein kinase	Brucella melitensis	Mus musculus (related: house mouse)	Rodents	unaffected pathogenicity	Infertility;abortions	22.8	48.5	8.3e-06	111
Chromosome	CovR;covR	serves to repress GAS virulence factor-encoding genes;-	Streptococcus pyogenes	Homo sapiens (related: human);Mus musculus (related: house mouse)	Primates;Rodents	reduced virulence;increased virulence (hypervirulence)	Group a streptococcal infections;Infections	39.7	97.3	9.4e-38	384
Chromosome	GzC2H048	transcription factor	Fusarium graminearum	Triticum (related: wheat)	Monocots	unaffected pathogenicity	Fusarium ear blight	47.9	65.8	7.6e-95	880
Chromosome	ArgD	Acetylornithine/succinyldiaminopimelate aminotransferase	Salmonella enterica	Mus musculus (related: house mouse)	Rodents	reduced virulence	Infections	28.2	90.4	2e-31	332
Chromosome	VK055_1952	Betaine aldehyde dehydrogenase	Klebsiella pneumoniae	Mus musculus (related: house mouse)	Rodents	unaffected pathogenicity	Pneumonia	33.4	88.4	2.6e-51	504
Chromosome	EntA (VK055_1922)	2,3-Dihydro-2,3-dihydroxybenzoate dehydrogenase	Klebsiella pneumoniae	Mus musculus (related: house mouse)	Rodents	unaffected pathogenicity;reduced virulence	Pneumonia	32.1	71.4	9e-14	178
Chromosome	glpD	Glycerol-3-phosphate dehydrogenase involved in glycerol fermentation	Yersinia pestis	Mus musculus (related: house mouse)	Rodents	unaffected pathogenicity	Pneumonic plague	35.5	81.7	2.3e-59	574
Chromosome	Vatr2	MocR family of transcriptional regulators	Clavibacter michiganensis	Solanum lycopersicum (related: tomato)	Eudicots	reduced virulence	Wilt and canker disease of tomato	36.8	93.6	2.2e-61	590
Chromosome	Rv0462 (lpdC)	Dihydrolipoamide dehydrogenase	Mycobacterium tuberculosis	Homo sapiens (related: human)	Primates	increased virulence (hypervirulence)	Tuberculosis	29.3	98.5	7.9e-47	465
Chromosome	PGM	phosphoglucomutase	Streptococcus parauberis	Paralichthys olivaceus (related: japanese flounder)	Bony fishes	reduced virulence	Streptococcicosis	35.4	92.4	8.3e-63	603
Chromosome	sdi1	Succinate dehydrogenase	Zymoseptoria tritici	Triticum aestivum (related: bread wheat)	Monocots	unaffected pathogenicity	Septoria tritici blotch	48.8	99.5	7.3e-159	1432
Chromosome	Ip	succinate dehydrogenase subunit	Zymoseptoria tritici	Triticum (related: wheat)	Monocots	chemistry target: resistance to chemical	Septoria leaf blotch	41.1	93.8	1.7e-46	460
Chromosome	crc	Energy metabolism	Pseudomonas aeruginosa	Drosophila melanogaster (related: fruit fly);Mus musculus (related: house mouse);Caenorhabditis elegans (related: roundworm)	Flies;Nematodes;Rodents	reduced virulence	Nosocomial infections	35.4	95.3	1e-41	419
Chromosome	FVEG_12529	fusaric acid biosynthesis	Fusarium verticillioides	Zea mays (related: maize)	Monocots	unaffected pathogenicity	Ear and stalk rot of maize	51.4	96.1	8e-118	1077
Chromosome	FgSAT	Serine O-acetyltransferase	Fusarium graminearum	Triticum aestivum (related: bread wheat)	Monocots	unaffected pathogenicity	Fusarium head blight	36.6	74	4.7e-50	492
Chromosome	ovrB (Z0346)	LysR-type transcriptional regulator	Escherichia coli	Mus musculus (related: house mouse);Homo sapiens (related: human)	Primates;Rodents	reduced virulence	Mild watery diarrhea;hemorrhagic colitis;hemolytic uremic syndrome	26.9	65.3	7.1e-09	136
Chromosome	fabG1	3-ketoacyl-acyl carrier protein reductase	Ralstonia solanacearum	Solanum lycopersicum (related: tomato)	Eudicots	lethal	Bacterial wilt	27.9	35.6	2.4e-12	169
Chromosome	CopA (ABUW_2707)	Copper-translocating P-type ATPase	Acinetobacter baumannii	Mus musculus (related: house mouse)	Rodents	unaffected pathogenicity;reduced virulence	Nosocomial infections	39.3	92.5	3.3e-99	918
Chromosome	stk	Serine/threonine kinase;eukaryotic-type serine/threonine kinases	Streptococcus suis	Sus scrofa (related: pig);Mus musculus (related: house mouse)	Even-toed ungulates;Rodents	reduced virulence	Meningitis	33	70.3	4.7e-29	311
Chromosome	vraR	Response regulator	Streptococcus suis	Mus musculus (related: house mouse)	Rodents	reduced virulence	Streptococcal toxic shock syndrome	37	91.1	2e-24	269
Chromosome	gua1	GMP synthase	Cryptococcus neoformans	Mus musculus (related: house mouse);Caenorhabditis elegans (related: roundworm)	Nematodes;Rodents	loss of pathogenicity	Fungal meningitis	48.8	99.8	3.6e-127	1158
Chromosome	guaB	Inosine-5'-monophosphate dehydrogenase	Erwinia amylovora	Malus domestica (related: apple)	Eudicots	reduced virulence	Fire blight	32.8	58.8	2e-16	202
Chromosome	guaB	Inosine-5'-monophosphate dehydrogenase	Erwinia amylovora	Malus domestica (related: apple)	Eudicots	reduced virulence	Fire blight	56.3	96.3	4.4e-144	1304
Chromosome	H37Rv;whiB3	Redox- and pH-responsive transcriptional regulator;4S redox sensor protein, regulates ergothioneine (EGT) production	Mycobacterium tuberculosis	Mus musculus (related: house mouse)	Rodents	reduced virulence	Tuberculosis	70.2	97.9	8e-39	390
Chromosome	GroEL	folding of newly synthesized proteins, preventing misfolding and aggregation	Porphyromonas gingivalis	Rattus (related: rat)	Rodents	increased virulence (hypervirulence)	Periodontitis	54.2	98.5	8.8e-151	1362
Chromosome	MFP1	beta-oxidation	Magnaporthe oryzae	Oryza sativa (related: rice)	Monocots	reduced virulence	Rice blast	33.3	71.9	5.6e-16	197
Chromosome	fadD	encoding a long-chain fatty acyl coenzyme A (acyl-CoA) ligase	Vibrio cholerae	Oryctolagus cuniculus (related: rabbit)	Rabbits & hares	unaffected pathogenicity;reduced virulence	Cholera	28.6	93.8	8.7e-50	491
Chromosome	glmS	Glucosamine-fructose-6-phosphateaminotransferase	Erwinia amylovora	Malus domestica (related: apple)	Eudicots	reduced virulence	Fire blight	41.5	100	5.2e-131	1192
Chromosome	argD	Acetylornithine/succinyldiaminopimelate aminotransferase;argDgene encodes a predicted N-acetylornithine aminotransferase enzyme	Erwinia amylovora	Pyrus communis (related: pear);Nicotiana tabacum (related: common tobacco);Malus domestica (related: apple)	Eudicots	unaffected pathogenicity;reduced virulence;loss of pathogenicity	Fire blight	36.1	92	3.4e-62	597
Chromosome	EccC	ESX/type VII secretion system	Streptomyces scabiei	Nicotiana tabacum (related: common tobacco);Raphanus sativus (related: radish);Solanum tuberosum (related: potato)	Eudicots	unaffected pathogenicity	Common scab of potato	39.5	99.1	3e-240	2137
Chromosome	eccB4 (MAB_3759c)	ESX-4 type VII secretion system component	Mycobacteroides abscessus	Mus musculus (related: house mouse);Acanthamoeba castellanii (no common name found)	Rodents;Eukaryotes	reduced virulence	Pulmonary and cutaneo-mucous infections	50.6	98	3.5e-122	1115
Chromosome	clbF	Acyl-CoA dehydrogenase	Escherichia coli	Mus musculus (related: house mouse)	Rodents	unaffected pathogenicity	Neonatal meningitis	30.7	92.9	1.5e-40	410
Chromosome	map	Effector protein	Citrobacter rodentium	Mus musculus (related: house mouse)	Rodents	effector (plant avirulence determinant)	Colitis	36.8	96.3	8.2e-41	411
Chromosome	secY	Protein translocase subunit SecY	Listeria monocytogenes	Mus musculus (related: house mouse)	Rodents	increased virulence (hypervirulence)	Listeriosis	41.9	100	7.1e-90	836
Chromosome	GzOB009	transcription factor	Fusarium graminearum	Triticum (related: wheat)	Monocots	lethal	Fusarium ear blight	41.5	99.3	1.1e-48	479
Chromosome	mce1R	negative transcriptional regulator	Mycobacterium tuberculosis	Mus musculus (related: house mouse)	Rodents	increased virulence (hypervirulence)	Tuberculosis	59.3	72.8	4.1e-49	482
Chromosome	ABC4	multidrug resistance;ABC Transporter	Magnaporthe oryzae	Hordeum vulgare (related: barley)	Monocots	reduced virulence;loss of pathogenicity	Rice blast	30.7	90.7	7.9e-30	317
Chromosome	pvdL	Iron siderophore	Pseudomonas aeruginosa	Mus musculus (related: house mouse)	Rodents	loss of pathogenicity	Opportunistic infections	35.1	69.6	0	3708
Chromosome	pvdL	Iron siderophore	Pseudomonas aeruginosa	Mus musculus (related: house mouse)	Rodents	loss of pathogenicity	Opportunistic infections	33.9	87.8	0	3461
Chromosome	dhbF	Siderophore Bacillibactin	Paenibacillus larvae	Apis mellifera (related: honey bee)	Bees	unaffected pathogenicity	American foulbrood	38.8	31.6	0	3797
Chromosome	MCC	Encoding methylcrotonyl-CoA-carboxylase	Fusarium graminearum	Triticum aestivum (related: bread wheat)	Monocots	reduced virulence	Fusarium head blight	44	65.4	2.2e-98	911
Chromosome	SsFdh1 (SS1G_10135)	Formaldehyde dehydrogenase	Sclerotinia sclerotiorum	Solanum lycopersicum (related: tomato);Phaseolus vulgaris (related: kidney bean)	Eudicots	reduced virulence	White mold	37.5	98.1	7.8e-58	559
Chromosome	AldB (PSPTO_2673)	Indole-3-acetaldehyde dehydrogenase	Pseudomonas syringae	Arabidopsis thaliana (related: thale cress)	Eudicots	reduced virulence	Bacterial speck of tomato	44.3	95.8	5.1e-113	1036
Chromosome	SidI	Acyl-CoA ligase	Aspergillus fumigatus	Mus musculus (related: house mouse)	Rodents	reduced virulence	Aspergillosis	40.3	97.8	1e-122	1120
Chromosome	ADH1	Alcohol dehydrogenase	Candida albicans	Caenorhabditis elegans (related: roundworm);Mus musculus (related: house mouse);Galleria mellonella (related: greater wax moth)	Moths;Nematodes;Rodents	reduced virulence	Disseminated candidiasis	45.7	98.8	1.8e-77	728
Chromosome	AldB (PSPTO_2673)	Indole-3-acetaldehyde dehydrogenase	Pseudomonas syringae	Arabidopsis thaliana (related: thale cress)	Eudicots	reduced virulence	Bacterial speck of tomato	41.2	94.9	3.4e-96	891
Chromosome	cipA	Phytotoxic Cyclic Lipodepsipeptides	Pseudomonas cichorii	Lactuca sativa (related: garden lettuce)	Eudicots	reduced virulence	Bacterial midrib rot disease of lettuce	26.4	95.9	2e-30	324
Chromosome	bab2_0277	choline dehydrogenase	Brucella abortus	Mus musculus (related: house mouse)	Rodents	reduced virulence	Brucellosis	32.7	60.4	5.6e-35	363
Chromosome	fabG1	3-ketoacyl-acyl carrier protein reductase	Ralstonia solanacearum	Solanum lycopersicum (related: tomato)	Eudicots	lethal	Bacterial wilt	33.8	97	3.5e-31	328
Chromosome	FgLDHL1 (FGSG_00145)	Lactate dehydrogenase	Fusarium graminearum	Triticum aestivum (related: bread wheat)	Monocots	reduced virulence	Fusarium head blight	33.8	95.2	4.6e-48	475
Chromosome	YHB1	NO-scavenging flavohemoglobin	Candida albicans	Mus musculus (related: house mouse)	Rodents	reduced virulence	Candidiasis	28.7	61	4e-19	225
Chromosome	PA1981	Cell envelope protein	Pseudomonas aeruginosa	Mus musculus (related: house mouse);Galleria mellonella (related: greater wax moth)	Moths;Rodents	unaffected pathogenicity	Nosocomial infections	34.5	46.9	3.9e-06	111
Chromosome	OxyR	oxidative stress response regulator	Escherichia coli	Mus musculus (related: house mouse)	Rodents	reduced virulence	Urinary tract infections	26.1	83.1	2.3e-20	235
Chromosome	GzOB039	transcription factor	Fusarium graminearum	Triticum (related: wheat)	Monocots	unaffected pathogenicity	Fusarium ear blight	54	97.6	1e-30	321
Chromosome	STM14_1005	Putative acyl-CoA dehydrogenase	Salmonella enterica	Mus musculus (related: house mouse)	Rodents	reduced virulence	Salmonellosis	33.5	99	1.8e-52	513
Chromosome	MCC	Encoding methylcrotonyl-CoA-carboxylase	Fusarium graminearum	Triticum aestivum (related: bread wheat)	Monocots	reduced virulence	Fusarium head blight	41.9	65.9	2.5e-94	876
Chromosome	F-avi4330	Polyketide synthetase protein	Agrobacterium vitis	Vitis vinifera (related: wine grape)	Eudicots	loss of pathogenicity	Crown gall of grapes	31	64.5	5.1e-21	241
Chromosome	RpoB	beta-subunit of the RNA polymerase	Acinetobacter baumannii	Caenorhabditis elegans (related: roundworm)	Nematodes	reduced virulence	Nosocomial infection	57.6	51.3	8.7e-196	1753
Chromosome	proV	Glycine betaine/L-proline transport ATP-binding protein	Klebsiella pneumoniae	Mus musculus (related: house mouse)	Rodents	reduced virulence	Pneumonia	34.6	65.5	2.2e-33	348
Chromosome	Rv0652 (rplL)	50S ribosomal protein	Mycobacterium tuberculosis	Homo sapiens (related: human)	Primates	increased virulence (hypervirulence)	Tuberculosis	83.8	100	8.2e-47	460
Chromosome	MAB_4780	MaoC-like dehydratase	Mycobacteroides abscessus	Danio rerio (related: zebrafish)	Bony fishes	loss of pathogenicity	Pulmonary diseases	60.3	96.5	5.8e-46	453
Chromosome	MAB_4780	MaoC-like dehydratase	Mycobacteroides abscessus	Danio rerio (related: zebrafish)	Bony fishes	loss of pathogenicity	Pulmonary diseases	49	86.3	3.2e-36	370
Chromosome	AldB (PSPTO_2673)	Indole-3-acetaldehyde dehydrogenase	Pseudomonas syringae	Arabidopsis thaliana (related: thale cress)	Eudicots	reduced virulence	Bacterial speck of tomato	40.7	95	2.4e-86	806
Chromosome	XC_3703	Cyclic di-GMP Effectors	Xanthomonas campestris	Raphanus sativus (related: radish)	Eudicots	effector (plant avirulence determinant);reduced virulence	Black rot disease	37.7	97.5	2.5e-24	267
Chromosome	potA	ABC transporter ATP-binding protein - spermidine/putrescine transport	Streptococcus pneumoniae	Mus musculus (related: house mouse)	Rodents	reduced virulence	Pneumococcal pneumonia	24.7	91.2	1.5e-12	167
Chromosome	ABC4	multidrug resistance;ABC Transporter	Magnaporthe oryzae	Hordeum vulgare (related: barley)	Monocots	reduced virulence;loss of pathogenicity	Rice blast	30.2	90.7	1.1e-18	220
Chromosome	PitA	Inorganic phosphate transporter	Staphylococcus aureus	Mus musculus (related: house mouse)	Rodents	unaffected pathogenicity;reduced virulence	Skin infections;respiratory diseases;food poisoning	44	74.9	2e-65	625
Chromosome	cipA	Phytotoxic Cyclic Lipodepsipeptides	Pseudomonas cichorii	Lactuca sativa (related: garden lettuce)	Eudicots	reduced virulence	Bacterial midrib rot disease of lettuce	26.4	82.5	3.9e-15	191
Chromosome	ABC4	multidrug resistance;ABC Transporter	Magnaporthe oryzae	Hordeum vulgare (related: barley)	Monocots	reduced virulence;loss of pathogenicity	Rice blast	30.9	96.3	1.8e-34	357
Chromosome	XC_0892	Glutamate-1-semialdehyde aminotransferase	Xanthomonas campestris	Raphanus sativus (related: radish)	Eudicots	reduced virulence	Black rot disease	52.5	95	3.8e-115	1054
Chromosome	CopA (ABUW_2707)	Copper-translocating P-type ATPase	Acinetobacter baumannii	Mus musculus (related: house mouse)	Rodents	unaffected pathogenicity;reduced virulence	Nosocomial infections	41.2	98.8	5.7e-137	1244
Chromosome	RicR	Copper-Responsive RicR Regulon	Mycobacterium tuberculosis	Mus musculus (related: house mouse)	Rodents	reduced virulence	Tuberculosis	62.5	100	8.3e-28	295
Chromosome	tcrX	Two-Component Regulatory Systems	Mycobacterium tuberculosis	Mus musculus (related: house mouse)	Rodents	increased virulence (hypervirulence)	Tuberculosis	43.4	98.7	1.6e-48	477
Chromosome	PhoR	Two-component signal transduction system histidine kinase	Xanthomonas oryzae	Oryza sativa (related: rice)	Monocots	unaffected pathogenicity;reduced virulence	Bacterial leaf blight	36.5	68.4	8.4e-37	378
Chromosome	FepC (VK055_1930)	Ferric vibriobactin ABC transporter, ATP-binding protein	Klebsiella pneumoniae	Mus musculus (related: house mouse)	Rodents	reduced virulence	Pneumonia	63	94.2	1.8e-94	874
Chromosome	FepG (VK055_1929)	Ferric enterobactin transport system permease	Klebsiella pneumoniae	Mus musculus (related: house mouse)	Rodents	reduced virulence	Pneumonia	53	90.4	5.5e-85	793
Chromosome	FepD (VK055_1928)	Ferric enterobactin transport system permease	Klebsiella pneumoniae	Mus musculus (related: house mouse)	Rodents	unaffected pathogenicity;reduced virulence	Pneumonia	49.7	92.2	2.6e-82	770
Chromosome	XC_0570	Iron utilisation protein	Xanthomonas campestris	Raphanus sativus (related: radish)	Eudicots	reduced virulence	Black rot disease	39.1	81.1	9.1e-41	411
Chromosome	LmABCB3	Mitochondrial ABC transporter	Leishmania major	Mus musculus (related: house mouse)	Rodents	reduced virulence	Leishmaniasis	25.8	60.9	3.5e-20	236
Chromosome	iroC	Putative ABC transporter protein	Salmonella enterica	Homo sapiens (related: human);Mus musculus (related: house mouse)	Primates;Rodents	reduced virulence	Salmonellosis	31.5	93.5	2.6e-47	470
Chromosome	VK055_1961	Serine 3-dehydrogenase	Klebsiella pneumoniae	Mus musculus (related: house mouse)	Rodents	unaffected pathogenicity	Pneumonia	42.2	79.2	4e-41	414
Chromosome	adhT	Alcohol dehydrogenase	Mycoplasma agalactiae	Ovis aries (related: sheep)	Even-toed ungulates	reduced virulence	Contagious agalactia	29.7	91.6	6.5e-38	387
Chromosome	metE	5-Methyltetrahydropteroyltriglutamate-homocysteine methyltransferase	Erwinia amylovora	Nicotiana tabacum (related: common tobacco);Malus domestica (related: apple)	Eudicots	reduced virulence	Fire blight	44.3	97.5	4.5e-169	1521
Chromosome	clbD	3-Hydroxybutyryl-CoA dehydrogenase	Escherichia coli	Mus musculus (related: house mouse)	Rodents	unaffected pathogenicity	Neonatal meningitis	34.6	94.6	7.5e-35	360
Chromosome	ICL1	Isocitrate lyase	Candida glabrata	Mus musculus (related: house mouse)	Rodents	unaffected pathogenicity;reduced virulence	Invasive candidiasis	35.4	56.4	2.3e-37	383
Chromosome	FepC (VK055_1930)	Ferric vibriobactin ABC transporter, ATP-binding protein	Klebsiella pneumoniae	Mus musculus (related: house mouse)	Rodents	reduced virulence	Pneumonia	29.7	86.4	1.3e-22	254
Chromosome	potA	ABC transporter ATP-binding protein - spermidine/putrescine transport	Streptococcus pneumoniae	Mus musculus (related: house mouse)	Rodents	reduced virulence	Pneumococcal pneumonia	30.1	79.6	9.3e-17	203
Chromosome	MCC	Encoding methylcrotonyl-CoA-carboxylase	Fusarium graminearum	Triticum aestivum (related: bread wheat)	Monocots	reduced virulence	Fusarium head blight	43.3	99.4	6.7e-276	2444
Chromosome	ydiD	Plant pathogenicity factor-like protein	Salmonella enterica	Mus musculus (related: house mouse)	Rodents	reduced virulence	Salmonellosis	28	92.8	1.3e-45	455
Chromosome	raxB	ATP-binding transporter protein required for Ax21 activity	Xanthomonas oryzae	Oryza sativa (related: rice)	Monocots	increased virulence (hypervirulence)	Bacterial blight	29.8	91.6	9.6e-09	134
Chromosome	fecE	Fe(3+) dicitrate transport ATP-binding protein	Escherichia coli	Bos taurus (related: cattle)	Even-toed ungulates	reduced virulence	Bovine mastitis	28.7	95.3	2.5e-18	217
Chromosome	VK055_1939	Branched-chain amino acid transport system/permease component family protein	Klebsiella pneumoniae	Mus musculus (related: house mouse)	Rodents	unaffected pathogenicity	Pneumonia	27.5	35.1	1.9e-06	115
Chromosome	THR;BRM2	Dihydroxynaphthalene Melanin Biosynthesis;1,3,8-trihydroxynaphthalene reductase	Alternaria alternata;Metarhizium anisopliae	Pyrus communis (related: pear);Plutella xylostella (related: diamondback moth)	Moths;Eudicots	unaffected pathogenicity;increased virulence (hypervirulence)	Black spot of pear;Green muscardine disease	23	62.6	2.9e-07	122
Chromosome	relA	GTP pyrophosphokinase	Haemophilus ducreyi	Homo sapiens (related: human)	Primates	reduced virulence	Chancroid	38.3	42.7	1.8e-09	140
Chromosome	CFP	Cercosporin secretion	Cercospora kikuchii	Glycine max (related: soybean)	Eudicots	reduced virulence	Leaf blight and purple seed stain	24.1	76.4	2.8e-16	202
Chromosome	Rv0462 (lpdC)	Dihydrolipoamide dehydrogenase	Mycobacterium tuberculosis	Homo sapiens (related: human)	Primates	increased virulence (hypervirulence)	Tuberculosis	76.3	99.6	6.4e-206	1837
Chromosome	lrp	Global Transcription Factor;Transcription factor	Xenorhabdus nematophila	Manduca sexta (related: tobacco hornworm);Drosophila melanogaster (related: fruit fly)	Moths;Flies	reduced virulence;increased virulence (hypervirulence)	-	31.7	30.7	4e-08	130
Chromosome	GroEL	folding of newly synthesized proteins, preventing misfolding and aggregation	Porphyromonas gingivalis	Rattus (related: rat)	Rodents	increased virulence (hypervirulence)	Periodontitis	60.3	99.6	1.6e-168	1515
Chromosome	PEX6	Peroxisomal biogenesis factor 6	Fusarium graminearum	Triticum aestivum (related: bread wheat)	Monocots	reduced virulence	Fusarium head blight	33.7	63.6	9.3e-55	535
Chromosome	MnhA1	Multi-subunit Na+/H+ (Mnh) antiporter	Staphylococcus aureus	Mus musculus (related: house mouse)	Rodents	reduced virulence	Skin infections;respiratory diseases;food poisoning	34.4	74.7	9.5e-100	924
Chromosome	YbdK (VK055_1976)	Gamma-glutamyl cysteine ligase	Klebsiella pneumoniae	Mus musculus (related: house mouse)	Rodents	unaffected pathogenicity	Pneumonia	28.1	94.6	1.5e-40	410
Chromosome	MMAR_0039	N- alpha-terminal acetyltransferase	Mycobacterium marinum	Acanthamoeba castellanii (no common name found)	Eukaryotes	reduced virulence	Opportunistic infections	35.3	72.6	1.3e-06	113
Chromosome	MMAR_0039	N- alpha-terminal acetyltransferase	Mycobacterium marinum	Acanthamoeba castellanii (no common name found)	Eukaryotes	reduced virulence	Opportunistic infections	31.2	89.3	1.7e-09	138
Chromosome	StpC	Cysteine protease	Staphylococcus aureus	Gallus gallus (related: chicken)	Birds	unaffected pathogenicity	Skin infections;respiratory diseases;food poisoning	33.3	67.3	6.4e-32	335
Chromosome	PA1981	Cell envelope protein	Pseudomonas aeruginosa	Mus musculus (related: house mouse);Galleria mellonella (related: greater wax moth)	Moths;Rodents	unaffected pathogenicity	Nosocomial infections	42.4	77.7	1.7e-13	174
Chromosome	TPK1	PKA catalytic subunit	Candida albicans	Mus musculus (related: house mouse)	Rodents	unaffected pathogenicity	Candidiasis	29.1	24.4	1e-16	207
Chromosome	qoxB	Terminal Oxidases	Staphylococcus aureus	Mus musculus (related: house mouse)	Rodents	reduced virulence	Skin infections;respiratory diseases;food poisoning	45.9	86.7	3.1e-125	1142
Chromosome	eutD	Phosphate acetyltransferase	Mycoplasma agalactiae	Ovis aries (related: sheep)	Even-toed ungulates	reduced virulence	Contagious agalactia	35.7	44.4	1.3e-45	456
Chromosome	PG0343	L-methionine gamma-lyase	Porphyromonas gingivalis	Mus musculus (related: house mouse)	Rodents	reduced virulence	Periodontitis	38.9	94.8	1.5e-78	738
Chromosome	purT	Formate-dependent phosphoribosylglycinamide formyltransferase	Escherichia coli	Homo sapiens (related: human);Mus musculus (related: house mouse)	Primates;Rodents	unaffected pathogenicity;reduced virulence	Infections	63.5	96	2.2e-130	1185
Chromosome	PXO_RS23555	Response regulator	Xanthomonas oryzae	Oryza sativa (related: rice)	Monocots	unaffected pathogenicity	Bacterial leaf blight	36.4	28	1.5e-09	143
Chromosome	MoSFA1	S-(Hydroxymethyl)Glutathione Dehydrogenase	Magnaporthe oryzae	Oryza sativa (related: rice)	Monocots	reduced virulence	Rice blast	37	96.1	2.2e-52	512
Chromosome	glnA	Glutamine synthetase	Salmonella enterica	Homo sapiens (related: human)	Primates	reduced virulence	Salmonellosis	28.1	93.6	3.7e-33	347
Chromosome	mepB	Ammonium Transporters	Colletotrichum gloeosporioides	Persea americana (related: avocado)	Flowering plants	reduced virulence	Anthracnose	40.2	85.9	2.2e-54	530
Chromosome	purA	Pathogenicity island;Adenylosuccinate synthetase	Salmonella enterica	Danio rerio (related: zebrafish);Mus musculus (related: house mouse)	Rodents;Bony fishes	reduced virulence;loss of pathogenicity	Food poisoning;Gastroenteritis	51.5	98.6	2.5e-124	1133
Chromosome	fabG1	3-ketoacyl-acyl carrier protein reductase	Ralstonia solanacearum	Solanum lycopersicum (related: tomato)	Eudicots	lethal	Bacterial wilt	29	84	1.7e-10	150
Chromosome	clpV-5	T6SS5 Effector	Burkholderia pseudomallei	Mus musculus (related: house mouse)	Rodents	effector (plant avirulence determinant)	Melioidosis	38.4	97.9	7.6e-149	1347
Chromosome	NMR1	Corepressor to control virulence-associated gene expression downstream of Tps1	Magnaporthe oryzae	Oryza sativa (related: rice)	Monocots	reduced virulence	Rice blast	30.9	77.5	9.7e-16	195
Chromosome	fadD	encoding a long-chain fatty acyl coenzyme A (acyl-CoA) ligase	Vibrio cholerae	Oryctolagus cuniculus (related: rabbit)	Rabbits & hares	unaffected pathogenicity;reduced virulence	Cholera	29.6	95.6	5.3e-52	510
Chromosome	fabG1	3-ketoacyl-acyl carrier protein reductase	Ralstonia solanacearum	Solanum lycopersicum (related: tomato)	Eudicots	lethal	Bacterial wilt	31.5	98.6	5.4e-27	292
Chromosome	fabG1	3-ketoacyl-acyl carrier protein reductase	Ralstonia solanacearum	Solanum lycopersicum (related: tomato)	Eudicots	lethal	Bacterial wilt	28.3	95.5	3.9e-22	250
Chromosome	ABC4	multidrug resistance;ABC Transporter	Magnaporthe oryzae	Hordeum vulgare (related: barley)	Monocots	reduced virulence;loss of pathogenicity	Rice blast	31.4	91.6	1.1e-15	194
Chromosome	fecE	Fe(3+) dicitrate transport ATP-binding protein	Escherichia coli	Bos taurus (related: cattle)	Even-toed ungulates	reduced virulence	Bovine mastitis	30.1	38.9	2.5e-21	246
Chromosome	DnaJ	Heat shock protein. PI3K and JNK signalling pathway	Streptococcus pneumoniae	Mus musculus (related: house mouse)	Rodents	reduced virulence	Pneumococcal pneumonia	42.4	93.8	1.1e-67	644
Chromosome	LHS1	Endoplasmic Reticulum Chaperone	Magnaporthe oryzae	Oryza sativa (related: rice)	Monocots	reduced virulence	Rice blast	26.5	48.1	4.1e-27	296
Chromosome	OxyR	An oxidative stress-regulated transcription factor	Pseudomonas syringae	Arabidopsis thaliana (related: thale cress);Solanum lycopersicum (related: tomato)	Eudicots	reduced virulence	Bacterial speck of tomato	34.4	61.4	3e-15	191
Chromosome	dhbF	Siderophore Bacillibactin	Paenibacillus larvae	Apis mellifera (related: honey bee)	Bees	unaffected pathogenicity	American foulbrood	39.6	25.2	2.3e-295	2618
Chromosome	gumL	glycosyltransferases	Xanthomonas campestris	Arabidopsis thaliana (related: thale cress)	Eudicots	reduced virulence	Black rot disease	38.9	91.7	1.1e-42	427
Chromosome	gumI	glycosyltransferases	Xanthomonas campestris	Arabidopsis thaliana (related: thale cress)	Eudicots	reduced virulence	Black rot disease	43.9	95.7	8.4e-78	731
Chromosome	UGD1	UDP-glucose dehydrogenase	Cryptococcus neoformans	Mus musculus (related: house mouse)	Rodents	loss of pathogenicity	Cryptococcosis	31.7	97.7	1e-56	550
Chromosome	gumD	-	Xylella fastidiosa	Vitis vinifera (related: wine grape)	Eudicots	loss of pathogenicity	Pierce's disease	30.8	77.9	1.2e-35	369
Chromosome	lsr2 (MAB_0545)	Small nucleoid-associated protein	Mycobacteroides abscessus	Mus musculus (related: house mouse);Acanthamoeba castellanii (no common name found);Danio rerio (related: zebrafish)	Rodents;Eukaryotes;Bony fishes	reduced virulence	Pulmonary and cutaneo-mucous infections	41	100	8.1e-19	218
Chromosome	Mqo	malate-quinone oxidoreductases	Staphylococcus aureus	Mus musculus (related: house mouse)	Rodents	reduced virulence	Skin infections;respiratory diseases;food poisoning	42.9	96	8.6e-110	1008
Chromosome	XC_2801	transcription regulator	Xanthomonas campestris	Raphanus sativus (related: radish)	Eudicots	reduced virulence	Black rot disease	32.5	53.3	1.5e-14	185
Chromosome	proV	Glycine betaine/L-proline transport ATP-binding protein	Klebsiella pneumoniae	Mus musculus (related: house mouse)	Rodents	reduced virulence	Pneumonia	39.9	75.8	1e-32	341
Chromosome	XC_0281	Oxidoreductase	Xanthomonas campestris	Raphanus sativus (related: radish)	Eudicots	reduced virulence	Black rot disease	35.1	93.9	3.8e-37	380
Chromosome	bpaC	Autotransporter	Burkholderia pseudomallei	Mus musculus (related: house mouse)	Rodents	reduced virulence	Melioidosis	25.3	42.1	6.3e-07	122
Chromosome	Pot13p	3-ketoacyl-CoA thiolases	Candida albicans	Gallus gallus (related: chicken)	Birds	unaffected pathogenicity	Disseminated candidiasis	28.5	86.5	1.5e-34	359
Chromosome	fabG1	3-ketoacyl-acyl carrier protein reductase	Ralstonia solanacearum	Solanum lycopersicum (related: tomato)	Eudicots	lethal	Bacterial wilt	38.4	54	2.9e-38	391
Chromosome	EntC (VK055_1925)	Isochorismate synthase	Klebsiella pneumoniae	Mus musculus (related: house mouse)	Rodents	unaffected pathogenicity;reduced virulence	Pneumonia	38.6	88.4	1.5e-48	479
Chromosome	potA	ABC transporter ATP-binding protein - spermidine/putrescine transport	Streptococcus pneumoniae	Mus musculus (related: house mouse)	Rodents	reduced virulence	Pneumococcal pneumonia	46.8	76.5	2.3e-65	624
Chromosome	GLKA	Glucokinase	Mycobacterium tuberculosis	Mus musculus (related: house mouse)	Rodents	unaffected pathogenicity;reduced virulence	Tuberculosis	50.3	98.6	4.5e-64	612
Chromosome	VK055_1952	Betaine aldehyde dehydrogenase	Klebsiella pneumoniae	Mus musculus (related: house mouse)	Rodents	unaffected pathogenicity	Pneumonia	38.3	98.3	5.2e-86	803
Chromosome	lacA	lactose negativity	Salmonella enterica	Mus musculus (related: house mouse)	Rodents	reduced virulence	Salmonellosis	36.2	55.2	1.9e-10	148
Chromosome	mecA	Cystathionine-beta -synthase	Aspergillus fumigatus	Mus musculus (related: house mouse)	Rodents	unaffected pathogenicity;reduced virulence	Invasive pulmonary aspergillosis	42.8	87.7	1.9e-57	555
Chromosome	leu4 (MGG_13485)	2-Isopropylmalate synthase	Magnaporthe oryzae	Hordeum vulgare (related: barley);Oryza sativa (related: rice)	Monocots	reduced virulence	Blast disease;Rice blast	44.8	97.9	4.2e-135	1227
Chromosome	PA0423	factor responsible for cytotoxicity in lung epithelial cells	Pseudomonas aeruginosa	Homo sapiens (related: human)	Primates	reduced virulence	Nosocomial infections	41.4	75.4	5.1e-26	282
Chromosome	fabG2	3-ketoacyl-acyl carrier protein reductase	Ralstonia solanacearum	Solanum lycopersicum (related: tomato)	Eudicots	reduced virulence	Bacterial wilt	27.4	79.6	1.3e-11	159
Chromosome	Vatr1	TetR family of transcriptional regulators	Clavibacter michiganensis	Solanum lycopersicum (related: tomato)	Eudicots	reduced virulence	Wilt and canker disease of tomato	45.8	23.6	1.6e-07	123
Chromosome	pbpA	Transpeptidase	Mycobacterium tuberculosis	Cavia porcellus (related: domestic guinea pig);Mus musculus (related: house mouse)	Rodents	unaffected pathogenicity;reduced virulence	Tuberculosis	30.7	53.1	1.3e-19	231
Chromosome	raxB	ATP-binding transporter protein required for Ax21 activity	Xanthomonas oryzae	Oryza sativa (related: rice)	Monocots	increased virulence (hypervirulence)	Bacterial blight	27.2	40.9	5.5e-12	165
Chromosome	pstB	phosphate metabolism	Xanthomonas citri	Citrus limonia (related: mandarin lime);Citrus sinensis (related: sweet orange)	Eudicots	loss of pathogenicity	Citrus canker	31.4	83.6	1.1e-23	263
Chromosome	nfu	aids in the maturation of Iron-Sulphur proteins	Staphylococcus aureus	Mus musculus (related: house mouse)	Rodents	reduced virulence	Skin infections;respiratory diseases;food poisoning	39.7	21.9	7.4e-09	136
Chromosome	CpsR	Glucose sensing regulator	Streptococcus pneumoniae	Mus musculus (related: house mouse)	Rodents	reduced virulence	Pneumococcal pneumonia	32.4	27.7	8.8e-08	126
Chromosome	MoSCAD2 (MGG_08690)	3-Hydroxy acylCoA dehydrogenase	Magnaporthe oryzae	Hordeum vulgare (related: barley);Oryza sativa (related: rice)	Monocots	loss of pathogenicity	Rice blast	39.7	93.3	5e-71	673
Chromosome	AldB (PSPTO_2673)	Indole-3-acetaldehyde dehydrogenase	Pseudomonas syringae	Arabidopsis thaliana (related: thale cress)	Eudicots	reduced virulence	Bacterial speck of tomato	34.6	95.9	8.4e-68	646
Chromosome	ohrR	AphB and OhrR monitor redox-potential changes and respond with different kinetics	Vibrio cholerae	Mus musculus (related: house mouse)	Rodents	reduced virulence	Cholera	47	83.2	8.2e-28	297
Chromosome	ydiD	Plant pathogenicity factor-like protein	Salmonella enterica	Mus musculus (related: house mouse)	Rodents	reduced virulence	Salmonellosis	32.6	95.8	3.3e-60	581
Chromosome	narL	Two-Component Regulatory Systems	Mycobacterium tuberculosis	Mus musculus (related: house mouse)	Rodents	unaffected pathogenicity	Tuberculosis	49.2	7.2	1.9e-06	119
Chromosome	Zmp1	Zinc Metalloprotease;Peptidase M13	Mycobacterium tuberculosis	Danio rerio (related: zebrafish);Mus musculus (related: house mouse)	Rodents;Bony fishes	increased virulence (hypervirulence)	Tuberculosis	67.4	99.1	2.4e-275	2437
Chromosome	SidI	Acyl-CoA ligase	Aspergillus fumigatus	Mus musculus (related: house mouse)	Rodents	reduced virulence	Aspergillosis	29.3	97.6	1.6e-43	437
Chromosome	MFP1	beta-oxidation	Magnaporthe oryzae	Oryza sativa (related: rice)	Monocots	reduced virulence	Rice blast	40.6	90	2.9e-39	398
Chromosome	TOXC	Fatty acid synthetase	Bipolaris zeicola	Zea mays (related: maize)	Monocots	reduced virulence	Leaf spot	34.1	28.6	8.9e-09	135
Chromosome	dhbF	Siderophore Bacillibactin	Paenibacillus larvae	Apis mellifera (related: honey bee)	Bees	unaffected pathogenicity	American foulbrood	36.5	28.8	0	3501
Chromosome	clbF	Acyl-CoA dehydrogenase	Escherichia coli	Mus musculus (related: house mouse)	Rodents	unaffected pathogenicity	Neonatal meningitis	31.4	94.5	1.8e-44	444
Chromosome	clbD	3-Hydroxybutyryl-CoA dehydrogenase	Escherichia coli	Mus musculus (related: house mouse)	Rodents	unaffected pathogenicity	Neonatal meningitis	33.2	100	7.5e-37	377
Chromosome	FgSAT	Serine O-acetyltransferase	Fusarium graminearum	Triticum aestivum (related: bread wheat)	Monocots	unaffected pathogenicity	Fusarium head blight	29.7	48.8	4e-16	199
Chromosome	iaaH-1	biosynthesis of IAA	Pseudomonas savastanoi	Olea europaea (related: common olive)	Eudicots	reduced virulence	Olive knot disease	34.6	48.7	2.1e-23	263
Chromosome	oppF (bb0335)	Oligopepeptide (Opp) transporter that drives transport by hydrolyzing ATP	Borreliella burgdorferi	Mus musculus (related: house mouse)	Rodents	reduced virulence	Lyme disease	41	94.2	8.2e-59	567
Chromosome	oppD (bb0334)	Oligopepeptide (Opp) transporter that drives transport by hydrolyzing ATP	Borreliella burgdorferi	Mus musculus (related: house mouse)	Rodents	reduced virulence	Lyme disease	45.1	80	1e-62	601
Chromosome	Opp	Oligopeptide Permeases	Clostridioides difficile	Mesocricetus auratus (related: golden hamster)	Rodents	increased virulence (hypervirulence)	Pseudomembranous colitis	29.7	98.7	1.7e-32	340
Chromosome	SoxR	activate gene expression in response to oxidative stress	Pantoea stewartii	Zea mays (related: maize)	Monocots	reduced virulence	Stewart’s wilt	29	86.1	1.4e-26	289
Chromosome	Ilv3A	Dihydroxyacid dehydratase	Aspergillus fumigatus	Mus musculus (related: house mouse)	Rodents	reduced virulence	Invasive pulmonary aspergillosis	47.4	96.5	2.8e-139	1263
Chromosome	fadD	encoding a long-chain fatty acyl coenzyme A (acyl-CoA) ligase	Vibrio cholerae	Oryctolagus cuniculus (related: rabbit)	Rabbits & hares	unaffected pathogenicity;reduced virulence	Cholera	31.2	99.6	1.7e-61	592
Chromosome	oppF (bb0335)	Oligopepeptide (Opp) transporter that drives transport by hydrolyzing ATP	Borreliella burgdorferi	Mus musculus (related: house mouse)	Rodents	reduced virulence	Lyme disease	43.5	95.5	5.7e-58	559
Chromosome	oppD (bb0334)	Oligopepeptide (Opp) transporter that drives transport by hydrolyzing ATP	Borreliella burgdorferi	Mus musculus (related: house mouse)	Rodents	reduced virulence	Lyme disease	46.3	73.2	1.3e-62	600
Chromosome	App	Oligopeptide Permeases	Clostridioides difficile	Mesocricetus auratus (related: golden hamster)	Rodents	increased virulence (hypervirulence)	Pseudomembranous colitis	30.3	100	1.1e-47	471
Chromosome	ydiD	Plant pathogenicity factor-like protein	Salmonella enterica	Mus musculus (related: house mouse)	Rodents	reduced virulence	Salmonellosis	31.4	82.2	1.3e-45	455
Chromosome	MoSCAD3 (MGG_01180)	Short-chain specic acyl-CoA dehydrogenase	Magnaporthe oryzae	Hordeum vulgare (related: barley);Oryza sativa (related: rice)	Monocots	reduced virulence	Rice blast	29.3	75.9	1.6e-07	124
Chromosome	THIOL	3-ketoacyl-CoA thiolase	Leptosphaeria maculans	Brassica napus (related: rape)	Eudicots	reduced virulence	Phoma stem canker	36.6	91.6	6.2e-50	491
Chromosome	FgLDHL1 (FGSG_00145)	Lactate dehydrogenase	Fusarium graminearum	Triticum aestivum (related: bread wheat)	Monocots	reduced virulence	Fusarium head blight	36.6	91.4	1.4e-60	583
Chromosome	dspI	Enoyl-coenzyme A (CoA) hydratase	Pseudomonas aeruginosa	Mus musculus (related: house mouse);Homo sapiens (related: human)	Primates;Rodents	reduced virulence	Infections	35.5	91.3	2.8e-33	346
Chromosome	AFT1	AF-toxin biosynthesis	Alternaria alternata	Pyrus communis (related: pear);Fragaria x ananassa (related: strawberry)	Eudicots	loss of pathogenicity	Black spot	26.7	65.5	5.2e-15	191
Chromosome	proV	Glycine betaine/L-proline transport ATP-binding protein	Klebsiella pneumoniae	Mus musculus (related: house mouse)	Rodents	reduced virulence	Pneumonia	36.1	78.1	9.2e-32	333
Chromosome	fabG1	3-ketoacyl-acyl carrier protein reductase	Ralstonia solanacearum	Solanum lycopersicum (related: tomato)	Eudicots	lethal	Bacterial wilt	35.2	96.8	4.3e-31	327
Chromosome	entA	Bacillibactin siderophore	Bacillus cereus	Galleria mellonella (related: greater wax moth)	Moths	reduced virulence	vomitting;Diarrhea	31.5	92.2	1.2e-25	280
Chromosome	MoIVD (MGG_02540)	Isovaleryl CoA dehydrogenase	Magnaporthe oryzae	Oryza sativa (related: rice);Hordeum vulgare (related: barley)	Monocots	reduced virulence	Rice blast	27.4	92.4	5e-20	233
Chromosome	fabG1	3-ketoacyl-acyl carrier protein reductase	Ralstonia solanacearum	Solanum lycopersicum (related: tomato)	Eudicots	lethal	Bacterial wilt	30.2	87.1	1.9e-11	158
Chromosome	ydiD	Plant pathogenicity factor-like protein	Salmonella enterica	Mus musculus (related: house mouse)	Rodents	reduced virulence	Salmonellosis	26.6	66.8	2.2e-19	229
Chromosome	SidI	Acyl-CoA ligase	Aspergillus fumigatus	Mus musculus (related: house mouse)	Rodents	reduced virulence	Aspergillosis	30.8	63.7	3.8e-40	408
Chromosome	THR1	Trihydroxynaphthalene reductase	Sclerotinia sclerotiorum	Brassica napus (related: rape)	Eudicots	unaffected pathogenicity	White mold	29.7	94.7	7.6e-23	256
Chromosome	MFP1	beta-oxidation	Magnaporthe oryzae	Oryza sativa (related: rice)	Monocots	reduced virulence	Rice blast	36.5	90.3	2.2e-39	399
Chromosome	THIOL	3-ketoacyl-CoA thiolase	Leptosphaeria maculans	Brassica napus (related: rape)	Eudicots	reduced virulence	Phoma stem canker	36	91	5.7e-51	500
Chromosome	kdgR	virulence negative regulators	Dickeya solani	Solanum tuberosum (related: potato)	Eudicots	unaffected pathogenicity	Soft rot	31.6	71	1.6e-16	202
Chromosome	cipA	Phytotoxic Cyclic Lipodepsipeptides	Pseudomonas cichorii	Lactuca sativa (related: garden lettuce)	Eudicots	reduced virulence	Bacterial midrib rot disease of lettuce	30.6	34.3	1.3e-13	179
Chromosome	THR1	Trihydroxynaphthalene reductase	Sclerotinia sclerotiorum	Brassica napus (related: rape)	Eudicots	unaffected pathogenicity	White mold	32.5	77.6	1e-21	247
Chromosome	MFP1	beta-oxidation	Magnaporthe oryzae	Oryza sativa (related: rice)	Monocots	reduced virulence	Rice blast	36.8	90.8	7.7e-25	273
Chromosome	entA	Bacillibactin siderophore	Bacillus cereus	Galleria mellonella (related: greater wax moth)	Moths	reduced virulence	vomitting;Diarrhea	36.4	90.3	5e-30	318
Chromosome	Xdh1	xylitol dehydrogenase	Parastagonospora nodorum	Triticum (related: wheat)	Monocots	unaffected pathogenicity	Glume blotch	30.3	97.7	2.1e-36	374
Chromosome	dosR (devR);devR	Two-Component Regulatory Systems	Mycobacterium tuberculosis	Mus musculus (related: house mouse)	Rodents	increased virulence (hypervirulence)	Tuberculosis	37	44.1	9.4e-10	143
Chromosome	fabG1	3-ketoacyl-acyl carrier protein reductase	Ralstonia solanacearum	Solanum lycopersicum (related: tomato)	Eudicots	lethal	Bacterial wilt	38.9	97.2	3.2e-42	423
Chromosome	TfmR (XAC3052)	TetR-family transcriptional regulator, T3SS and fatty acid mechanism regulator	Xanthomonas citri	Citrus sinensis (related: sweet orange)	Eudicots	reduced virulence	Citrus canker	32.1	63.2	2.8e-07	121
Chromosome	adhT	Alcohol dehydrogenase	Mycoplasma agalactiae	Ovis aries (related: sheep)	Even-toed ungulates	reduced virulence	Contagious agalactia	32.6	93.6	4e-32	337
Chromosome	SidH	Anoyl-CoA hydratase	Aspergillus fumigatus	Mus musculus (related: house mouse)	Rodents	reduced virulence	Aspergillosis	38.6	95.2	6.1e-38	386
Chromosome	smcR;SmcR	quorum sensing regulator;major QS regulator	Vibrio vulnificus	Tenebrio molitor (related: yellow mealworm);Mus musculus (related: house mouse)	Rodents;Beetles	reduced virulence	Septicemia;Fatal septicemia	23.9	95.1	6.5e-06	109
Chromosome	YHB1	NO-scavenging flavohemoglobin	Candida albicans	Mus musculus (related: house mouse)	Rodents	reduced virulence	Candidiasis	34.7	17.2	1.1e-13	181
Chromosome	fabG1	3-ketoacyl-acyl carrier protein reductase	Ralstonia solanacearum	Solanum lycopersicum (related: tomato)	Eudicots	lethal	Bacterial wilt	35.7	86.7	2e-26	287
Chromosome	THR1	Trihydroxynaphthalene reductase	Sclerotinia sclerotiorum	Brassica napus (related: rape)	Eudicots	unaffected pathogenicity	White mold	30.5	94.6	4.7e-23	258
Chromosome	metR	HTH-type transcriptional regulator	Erwinia amylovora	Malus domestica (related: apple)	Eudicots	unaffected pathogenicity	Fire blight	31.3	61.5	1.1e-12	169
Chromosome	MoSCAD2 (MGG_08690)	3-Hydroxy acylCoA dehydrogenase	Magnaporthe oryzae	Hordeum vulgare (related: barley);Oryza sativa (related: rice)	Monocots	loss of pathogenicity	Rice blast	32	53.7	6.8e-41	415
Chromosome	MFP1	beta-oxidation	Magnaporthe oryzae	Oryza sativa (related: rice)	Monocots	reduced virulence	Rice blast	36.6	72.9	8.2e-19	221
Chromosome	MmpL4a;mmpL4a	Involved in glycopeptidolipids (GPL) synthesis and transport;Multisubstrate efflux pumps	Mycobacteroides abscessus	Danio rerio (related: zebrafish)	Bony fishes	increased virulence (hypervirulence)	Respiratory infections;Pulmonary and cutaneo-mucous infections	30.3	28.7	1.7e-19	231
Chromosome	KatA	Monofunctional catalase	Erwinia amylovora	Pyrus communis (related: pear)	Eudicots	reduced virulence	Fire blight	71.5	93.8	1.3e-212	1895
Chromosome	XC_0450	4-Hydroxyphenylpyruvate deoxygenase	Xanthomonas campestris	Raphanus sativus (related: radish)	Eudicots	reduced virulence	Black rot disease	33.8	92.8	6.6e-39	396
Chromosome	pdh	Pyruvate dehydrogenase	Streptococcus suis	Sus scrofa (related: pig);Mus musculus (related: house mouse)	Even-toed ungulates;Rodents	reduced virulence	Meningitis, septicemia, arthritis, pneumonia in pigs	38.6	94	7.1e-58	559
Chromosome	fabG1	3-ketoacyl-acyl carrier protein reductase	Ralstonia solanacearum	Solanum lycopersicum (related: tomato)	Eudicots	lethal	Bacterial wilt	36.9	96.8	1.4e-30	323
Chromosome	lac2	Laccase gene	Colletotrichum orbiculare	Cucumis sativus (related: cucumber)	Eudicots	reduced virulence	Anthracnose of cucurbits	38.6	16.2	2.1e-11	160
Chromosome	proV	Glycine betaine/L-proline transport ATP-binding protein	Klebsiella pneumoniae	Mus musculus (related: house mouse)	Rodents	reduced virulence	Pneumonia	36.2	88.9	1.9e-49	487
Chromosome	Rv3167c	Transcriptional repressor	Mycobacterium tuberculosis	Mus musculus (related: house mouse)	Rodents	increased virulence (hypervirulence)	Tuberculosis	35.2	95.9	4.8e-22	248
Chromosome	entA	Bacillibactin siderophore	Bacillus cereus	Galleria mellonella (related: greater wax moth)	Moths	reduced virulence	vomitting;Diarrhea	35	93.9	1e-27	298
Chromosome	CpsA	Bacterial cell wall integrity	Mycobacterium marinum	Danio rerio (related: zebrafish)	Bony fishes	reduced virulence	Opportunistic infections	52	87	7.5e-89	827
Chromosome	fub1	Polyketide synthase	Fusarium oxysporum	Solanum lycopersicum (related: tomato);Mus musculus (related: house mouse)	Eudicots;Rodents	reduced virulence	Fusarium wilt	29.7	82.5	2.7e-11	157
Chromosome	SrrAB	Bacterial two component system, SrrAB, which is known to help S. aureussurvive in low oxygen	Staphylococcus aureus	Mus musculus (related: house mouse)	Rodents	reduced virulence	Osteomyelitis	38.2	96.9	5.9e-40	403
Chromosome	trcS	Two-Component Regulatory Systems	Mycobacterium tuberculosis	Mus musculus (related: house mouse)	Rodents	increased virulence (hypervirulence)	Tuberculosis	27	94.2	3.1e-30	322
Chromosome	nrp (Rv0101)	Nonribosomal peptide synthetase	Mycobacterium tuberculosis	Mus musculus (related: house mouse)	Rodents	reduced virulence	Tuberculosis	31.2	88.4	1e-37	387
Chromosome	fadD	encoding a long-chain fatty acyl coenzyme A (acyl-CoA) ligase	Vibrio cholerae	Oryctolagus cuniculus (related: rabbit)	Rabbits & hares	unaffected pathogenicity;reduced virulence	Cholera	31	93.6	3.3e-49	486
Chromosome	VEDA_05196	Major facilitator superfamily	Verticillium dahliae	Solanum lycopersicum (related: tomato);Gossypium hirsutum (related: cotton);Lactuca sativa (related: garden lettuce)	Eudicots	unaffected pathogenicity;reduced virulence;increased virulence (hypervirulence)	Vascular wilt	23.7	92.2	1.4e-07	127
Chromosome	URE1	Urease	Cryptococcus gattii vgiii	Mus musculus (related: house mouse)	Rodents	reduced virulence	Cryptococcosis	50.9	98.5	2.4e-204	1825
Chromosome	UreA	Hydrolase	Helicobacter pylori	Mus musculus (related: house mouse)	Rodents	reduced virulence	Gastric infections	52	98	1.4e-22	250
Chromosome	oppD (bb0334)	Oligopepeptide (Opp) transporter that drives transport by hydrolyzing ATP	Borreliella burgdorferi	Mus musculus (related: house mouse)	Rodents	reduced virulence	Lyme disease	35	80.5	1e-34	359
Chromosome	VraD	Involved in Gallidermin and Daptomycin Resistance	Staphylococcus aureus	Galleria mellonella (related: greater wax moth)	Moths	reduced virulence	Skin infections;respiratory diseases;food poisoning	27.2	91.4	1.1e-14	185
Chromosome	lrp	Global Transcription Factor;Transcription factor	Xenorhabdus nematophila	Manduca sexta (related: tobacco hornworm);Drosophila melanogaster (related: fruit fly)	Moths;Flies	reduced virulence;increased virulence (hypervirulence)	-	33.3	99.3	2.9e-18	214
Chromosome	cifA	Nonribosomal peptide synthethase-encoding gene responsible for cichofactin biosynthesis	Pseudomonas cichorii	Lactuca sativa (related: garden lettuce)	Eudicots	reduced virulence	Lettuce midrib rot	28.4	97.9	1.4e-33	351
Chromosome	Rv3167c	Transcriptional repressor	Mycobacterium tuberculosis	Mus musculus (related: house mouse)	Rodents	increased virulence (hypervirulence)	Tuberculosis	36.7	79.7	9.7e-23	254
Chromosome	arnC	Putative sugar transferase	Klebsiella pneumoniae	Galleria mellonella (related: greater wax moth)	Moths	unaffected pathogenicity	Pneumonia	28.4	43.4	1.9e-07	123
Chromosome	XC_2801	transcription regulator	Xanthomonas campestris	Raphanus sativus (related: radish)	Eudicots	reduced virulence	Black rot disease	30	34.7	1.3e-07	125
Chromosome	3hnr	1,3,8 trihydroxynaphthalene reductase (3HNR)	Exserohilum turcicum	Zea mays (related: maize)	Monocots	unaffected pathogenicity	Northern leaf blight	23.6	68.1	1.5e-11	159
Chromosome	OxyR	oxidative stress response regulator	Escherichia coli	Mus musculus (related: house mouse)	Rodents	reduced virulence	Urinary tract infections	24.6	79.9	6.4e-14	180
Chromosome	SidH	Anoyl-CoA hydratase	Aspergillus fumigatus	Mus musculus (related: house mouse)	Rodents	reduced virulence	Aspergillosis	27.8	74.2	4.2e-13	172
Chromosome	MoIVD (MGG_02540)	Isovaleryl CoA dehydrogenase	Magnaporthe oryzae	Oryza sativa (related: rice);Hordeum vulgare (related: barley)	Monocots	reduced virulence	Rice blast	34.1	96.1	2.5e-51	503
Chromosome	SidI	Acyl-CoA ligase	Aspergillus fumigatus	Mus musculus (related: house mouse)	Rodents	reduced virulence	Aspergillosis	27.1	96.3	4.4e-41	416
Chromosome	PHO84	Phosphate Acquisition and Storage	Cryptococcus neoformans	Mus musculus (related: house mouse)	Rodents	reduced virulence	Cryptococcosis	26.8	95.2	2.6e-26	288
Chromosome	MoSSADH (MGG_01230);MoSSADH	Succinate-semialdehyde dehydrogenase	Magnaporthe oryzae	Oryza sativa (related: rice);Hordeum vulgare (related: barley)	Monocots	unaffected pathogenicity;loss of pathogenicity	Rice blast	45.6	95.9	3.4e-109	1003
Chromosome	FGSG_06610;ScOrtholog_YKL153W	Uncharacterized protein;-	Fusarium graminearum	Zea mays (related: maize);Triticum aestivum (related: bread wheat)	Monocots	reduced virulence	Fusarium head blight	35.3	86.1	3.8e-72	684
Chromosome	PepN	Probable aminopeptidase	Mycobacterium tuberculosis	Mus musculus (related: house mouse)	Rodents	increased virulence (hypervirulence)	Tuberculosis	45.5	99.2	9e-195	1743
Chromosome	Rv1388 (mihF)	Putative integration host factor	Mycobacterium tuberculosis	Homo sapiens (related: human)	Primates	increased virulence (hypervirulence)	Tuberculosis	58.7	100	1.6e-24	267
Chromosome	CadA	Cadmium-dependent efflux pump regulator	Listeria monocytogenes	Mus musculus (related: house mouse)	Rodents	unaffected pathogenicity;reduced virulence	Listeriosis	30.4	69.4	3.2e-61	591
Chromosome	vtlR	LysR-family transcriptional regulator	Brucella abortus	Mus musculus (related: house mouse)	Rodents	reduced virulence	Brucellosis	27.9	47.7	2.2e-11	158
Chromosome	raxB	ATP-binding transporter protein required for Ax21 activity	Xanthomonas oryzae	Oryza sativa (related: rice)	Monocots	increased virulence (hypervirulence)	Bacterial blight	29.4	32.1	4.8e-08	131
Chromosome	fabG2	3-ketoacyl-acyl carrier protein reductase	Ralstonia solanacearum	Solanum lycopersicum (related: tomato)	Eudicots	reduced virulence	Bacterial wilt	26.1	80.2	7.3e-07	118
Chromosome	StpC	Cysteine protease	Staphylococcus aureus	Gallus gallus (related: chicken)	Birds	unaffected pathogenicity	Skin infections;respiratory diseases;food poisoning	30.7	71	9.1e-22	247
Chromosome	bab2_0548	ABC transporter permease	Brucella abortus	Mus musculus (related: house mouse)	Rodents	unaffected pathogenicity	Brucellosis	26.5	60.9	1.1e-13	178
Chromosome	potA	ABC transporter ATP-binding protein - spermidine/putrescine transport	Streptococcus pneumoniae	Mus musculus (related: house mouse)	Rodents	reduced virulence	Pneumococcal pneumonia	35.2	97.8	3.4e-58	562
Chromosome	cab (NMB0789)	Cysteine ATP binding protein	Neisseria meningitidis	Homo sapiens (related: human)	Primates	unaffected pathogenicity	Septicemia	51.2	95.1	6.5e-61	584
Chromosome	ohrR	AphB and OhrR monitor redox-potential changes and respond with different kinetics	Vibrio cholerae	Mus musculus (related: house mouse)	Rodents	reduced virulence	Cholera	50	76.2	7.7e-29	306
Chromosome	fecE	Fe(3+) dicitrate transport ATP-binding protein	Escherichia coli	Bos taurus (related: cattle)	Even-toed ungulates	reduced virulence	Bovine mastitis	38.9	96.4	3e-45	449
Chromosome	proV	Glycine betaine/L-proline transport ATP-binding protein	Klebsiella pneumoniae	Mus musculus (related: house mouse)	Rodents	reduced virulence	Pneumonia	30.7	59.1	2.4e-27	296
Chromosome	modA10	Phase-variable DNA methyltransferase	Haemophilus influenzae	Rattus (related: rat)	Rodents	increased virulence (hypervirulence)	Nosocomial infections	26.3	89.9	1.3e-11	159
Chromosome	Rv3167c	Transcriptional repressor	Mycobacterium tuberculosis	Mus musculus (related: house mouse)	Rodents	increased virulence (hypervirulence)	Tuberculosis	36	82.4	1.7e-22	252
Chromosome	MacB	ABC-Type Efux Pump	Salmonella enterica	Mus musculus (related: house mouse)	Rodents	reduced virulence	Food poisoning;enteritis	38.9	91.3	4.5e-38	387
Chromosome	FgTRR (FGSG_00871)	Thioredoxin reductase	Fusarium graminearum	Zea mays (related: maize);Triticum aestivum (related: bread wheat)	Monocots	reduced virulence	Ear rot in corn and yellow mold in peanuts;Fusarium head blight	50.8	92.1	5.5e-79	741
Chromosome	thioredoxin 1	Redox activity	Salmonella enterica	Caenorhabditis elegans (related: roundworm)	Nematodes	reduced virulence	Food poisoning	56.8	88.8	4.2e-28	298
Chromosome	Rv3213c	Possible role in chromosome segregation	Mycobacterium tuberculosis	Mus musculus (related: house mouse)	Rodents	increased virulence (hypervirulence)	Tuberculosis	42.1	75.8	1.4e-42	427
PlasmidA	ypo2062	putative DNA binding protein	Yersinia pestis	Mus musculus (related: house mouse)	Rodents	reduced virulence	Bubonic plague	43.8	16.3	2.4e-15	194

## Sheet: Table S6
Table S6. Prediction of Genes Involved in the Secretion System
Location	NR Description	Pathway Gene Name	KO ID	KO Description	Type
Chromosome	MULTISPECIES: Sec-independent protein translocase subunit TatA	tatA	K03116	sec-independent protein translocase protein TatA	Tat Secretion System
Chromosome	MULTISPECIES: Sec-independent protein translocase subunit TatA	tatA	K03116	sec-independent protein translocase protein TatA	Tat Secretion System
Chromosome	MULTISPECIES: Sec-independent protein translocase protein TatB	tatB	K03117	sec-independent protein translocase protein TatB	Tat Secretion System
Chromosome	MULTISPECIES: preprotein translocase subunit YajC	yajC	K03210	preprotein translocase subunit YajC	Sec-SRP Secretion System
Chromosome	preprotein translocase subunit SecD	secD	K03072	preprotein translocase subunit SecD	Sec-SRP Secretion System
Chromosome	MULTISPECIES: protein translocase subunit SecF	secF	K03074	preprotein translocase subunit SecF	Sec-SRP Secretion System
Chromosome	MULTISPECIES: preprotein translocase subunit SecG	secG	K03075	preprotein translocase subunit SecG	Sec-SRP Secretion System
Chromosome	twin-arginine translocation protein tatc	tatC	K03118	sec-independent protein translocase protein TatC	Tat Secretion System
Chromosome	membrane protein insertase YidC	yidC	K03217	YidC/Oxa1 family membrane protein insertase	Sec-SRP Secretion System
Chromosome	membrane protein insertase YidC	yidC	K03217	YidC/Oxa1 family membrane protein insertase	Sec-SRP Secretion System
Chromosome	MULTISPECIES: signal recognition particle protein	ffh	K03106	signal recognition particle subunit SRP54 [EC:3.6.5.4]	Sec-SRP Secretion System
Chromosome	signal recognition particle-docking protein FtsY	ftsY	K03110	fused signal recognition particle receptor	Sec-SRP Secretion System
Chromosome	preprotein translocase subunit SecA	secA	K03070	preprotein translocase subunit SecA [EC:7.4.2.8]	Sec-SRP Secretion System
Chromosome	MULTISPECIES: preprotein translocase subunit SecY	secY	K03076	preprotein translocase subunit SecY	Sec-SRP Secretion System
Chromosome	preprotein translocase subunit SecE	secE	K03073	preprotein translocase subunit SecE	Sec-SRP Secretion System
